# Supplementary material for: DNA-based diagnosis of rare diseases in veterinary medicine: a 4.4 kb deletion of ITGB4 is associated with epidermolysis bullosa in Charolais cattle
Source: BMC Vet Res. 2015 Mar 4;11:48. doi: 10.1186/s12917-015-0366-0 (PMC4351973; doi:10.1186/s12917-015-0366-0)
Supplement: Additional file 1: — Private exome variants of the affected calf. A list of 981 DNA variants with 1471 predicted effects on annotated genes and loci. [file 12917_2015_366_MOESM1_ESM.xlsx]

## Sheet: 981 variants
Chromosome	Position (UMD3.1)	wt allele	mut allele	Genotype of the sequenced EBJ case	Ensembl Gene ID	Gene symbol	Gene class	Mutation	Predicted impact	Predicted effect	Codon change	Amino acid change
1	355093	T	C	wt/mut	ENSBTAT00000037243	RCAN1	protein_coding	SYNONYMOUS_CODING	LOW	SILENT	taT/taC	Y39
1	6570283	T	C	wt/mut	ENSBTAT00000032432	Q2KI81	protein_coding	SYNONYMOUS_CODING	LOW	SILENT	ctT/ctC	L905
1	8861074	G	A	wt/mut	ENSBTAT00000000849	ADAMTS5	protein_coding	SYNONYMOUS_CODING	LOW	SILENT	gcG/gcA	A759
1	18951569	C	A	mut/mut	ENSBTAT00000006400	CXAR	protein_coding	NON_SYNONYMOUS_CODING	MODERATE	MISSENSE	Gcc/Tcc	A338S
1	21696054	G	A	wt/mut	ENSBTAT00000065805	NRIP1	protein_coding	NON_SYNONYMOUS_CODING	MODERATE	MISSENSE	Gct/Act	A743T
1	24588634	T	G	wt/mut	ENSBTAT00000048830	ROBO2	protein_coding	UTR_3_PRIME	MODIFIER
1	45415306	C	T	wt/mut	ENSBTAT00000016106	GPR128	protein_coding	SYNONYMOUS_CODING	LOW	SILENT	caC/caT	H5
1	46220300	G	T	wt/mut	ENSBTAT00000022522	SENP7	protein_coding	NON_SYNONYMOUS_CODING	MODERATE	MISSENSE	Ccc/Acc	P294T
1	46549732	T	C	wt/mut	ENSBTAT00000047710	IKBZ	protein_coding	INTRON	MODIFIER
1	46549732	T	C	wt/mut	ENSBTAT00000014591	IKBZ	protein_coding	INTRON	MODIFIER
1	46549732	T	C	wt/mut	ENSBTAT00000047710	IKBZ	protein_coding	SPLICE_SITE_REGION	LOW
1	46549732	T	C	wt/mut	ENSBTAT00000014591	IKBZ	protein_coding	SPLICE_SITE_REGION	LOW
1	53531623	C	T	wt/mut	ENSBTAT00000032372	MYH15	protein_coding	SYNONYMOUS_CODING	LOW	SILENT	agG/agA	R1876
1	58091502	T	A	wt/mut	ENSBTAT00000001635	MO2R1	protein_coding	NON_SYNONYMOUS_CODING	MODERATE	MISSENSE	aAg/aTg	K250M
1	58091720	T	C	wt/mut	ENSBTAT00000001635	MO2R1	protein_coding	SYNONYMOUS_CODING	LOW	SILENT	ccA/ccG	P177
1	66712813	C	T	wt/mut	ENSBTAT00000019285	FBXO40	protein_coding	SYNONYMOUS_CODING	LOW	SILENT	ccC/ccT	P119
1	67082451	G	T	wt/mut	ENSBTAT00000006175	A6QNQ9	protein_coding	UTR_3_PRIME	MODIFIER
1	67194224	G	A	wt/mut	ENSBTAT00000032289	Q1JPC5	protein_coding	NON_SYNONYMOUS_CODING	MODERATE	MISSENSE	Gtt/Att	V107I
1	67210349	C	T	wt/mut	ENSBTAT00000032289	Q1JPC5	protein_coding	UTR_3_PRIME	MODIFIER
1	71981357	G	A	wt/mut	ENSBTAT00000046389	SENP5	protein_coding	NON_SYNONYMOUS_CODING	MODERATE	MISSENSE	Ggg/Agg	G272R
1	81064064	A	G	wt/mut	ENSBTAT00000061744	snR39B	snoRNA	UPSTREAM	MODIFIER
1	81064064	A	G	wt/mut	ENSBTAT00000062221	SNORA81	snoRNA	UPSTREAM	MODIFIER
1	81064064	A	G	wt/mut	ENSBTAT00000059467	SNORA63	snoRNA	UPSTREAM	MODIFIER
1	81064064	A	G	wt/mut	ENSBTAT00000059694	SNORA4	snoRNA	UPSTREAM	MODIFIER
1	81064064	A	G	wt/mut	ENSBTAT00000019596	IF4A2	protein_coding	UTR_5_PRIME	MODIFIER
1	83477044	A	C	wt/mut	ENSBTAT00000032213	EIF4G1	protein_coding	SYNONYMOUS_CODING	LOW	SILENT	cgT/cgG	R820
1	83477044	A	C	wt/mut	ENSBTAT00000059086	SNORD66	snoRNA	UPSTREAM	MODIFIER
1	103142545	C	T	wt/mut	ENSBTAT00000023366	SI	protein_coding	NON_SYNONYMOUS_CODING	MODERATE	MISSENSE	Ctc/Ttc	L940F
1	109729376	A	T	wt/mut	ENSBTAT00000040085	E1BEJ3	protein_coding	INTRON	MODIFIER
1	109729376	A	T	wt/mut	ENSBTAT00000044711	LXN	protein_coding	NON_SYNONYMOUS_CODING	MODERATE	MISSENSE	caA/caT	Q196H
1	115480026	G	A	mut/mut	ENSBTAT00000022561	A4IFU2	protein_coding	UTR_5_PRIME	MODIFIER
1	119920604	C	G	mut/mut	ENSBTAT00000059543	SNORA19	snoRNA	EXON	MODIFIER
1	119920604	C	G	mut/mut	ENSBTAT00000016137	CP	protein_coding	INTRON	MODIFIER
1	128085587	G	A	wt/mut	ENSBTAT00000018795	AT1B3	protein_coding	UTR_5_PRIME	MODIFIER
1	138461092	G	A	wt/mut	ENSBTAT00000017003	KCNH8	protein_coding	SYNONYMOUS_CODING	LOW	SILENT	acG/acA	T91
1	144297335	T	C	wt/mut	ENSBTAT00000028356	UBASH3A	protein_coding	SYNONYMOUS_CODING	LOW	SILENT	Ttg/Ctg	L599
1	144607444	G	T	mut/mut	ENSBTAT00000029195	PDE9A	protein_coding	DOWNSTREAM	MODIFIER
1	144607444	G	T	mut/mut	ENSBTAT00000065454	ENSBTAG00000046859	protein_coding	NON_SYNONYMOUS_CODING	MODERATE	MISSENSE	gGt/gTt	G17V
1	145830708	C	A	mut/mut	ENSBTAT00000029198	TRPM2	protein_coding	SYNONYMOUS_CODING	LOW	SILENT	gtC/gtA	V33
1	146346151	G	A	mut/mut	ENSBTAT00000023149	Q58CR0	protein_coding	UTR_3_PRIME	MODIFIER
1	150733321	C	T	wt/mut	ENSBTAT00000028592	SIM2	protein_coding	DOWNSTREAM	MODIFIER
1	150733321	C	T	wt/mut	ENSBTAT00000052408	SIM2	protein_coding	DOWNSTREAM	MODIFIER
1	150733321	C	T	wt/mut	ENSBTAT00000057284	HLCS	protein_coding	UTR_3_PRIME	MODIFIER
1	155905424	A	T	wt/mut	ENSBTAT00000043194	Q148K2	protein_coding	INTRON	MODIFIER
1	155905424	A	T	wt/mut	ENSBTAT00000043194	Q148K2	protein_coding	SPLICE_SITE_REGION	LOW
1	157240355	G	A	wt/mut	ENSBTAT00000028199	A7MB41	protein_coding	SYNONYMOUS_CODING	LOW	SILENT	ccC/ccT	P181
2	5567940	T	A	wt/mut	ENSBTAT00000000331	A7MB61	protein_coding	UTR_3_PRIME	MODIFIER
2	5755585	C	T	wt/mut	ENSBTAT00000010151	MFSD6	protein_coding	NON_SYNONYMOUS_CODING	MODERATE	MISSENSE	Gac/Aac	D722N
2	9024317	A	T	wt/mut	ENSBTAT00000011169	CALCRL	protein_coding	INTRON	MODIFIER
2	9024317	A	T	wt/mut	ENSBTAT00000065425	CALCRL	protein_coding	INTRON	MODIFIER
2	9024317	A	T	wt/mut	ENSBTAT00000011169	CALCRL	protein_coding	SPLICE_SITE_REGION	LOW
2	9024317	A	T	wt/mut	ENSBTAT00000065425	CALCRL	protein_coding	SPLICE_SITE_REGION	LOW
2	10621871	A	T	wt/mut	ENSBTAT00000013129	ENSBTAG00000003645	protein_coding	NON_SYNONYMOUS_CODING	MODERATE	MISSENSE	aTa/aAa	I3344K
2	10621871	A	T	wt/mut	ENSBTAT00000047870	ENSBTAG00000003645	protein_coding	NON_SYNONYMOUS_CODING	MODERATE	MISSENSE	aTa/aAa	I3359K
2	10621873	G	A	wt/mut	ENSBTAT00000013129	ENSBTAG00000003645	protein_coding	SYNONYMOUS_CODING	LOW	SILENT	ttC/ttT	F3343
2	10621873	G	A	wt/mut	ENSBTAT00000047870	ENSBTAG00000003645	protein_coding	SYNONYMOUS_CODING	LOW	SILENT	ttC/ttT	F3358
2	10621878	A	G	wt/mut	ENSBTAT00000013129	ENSBTAG00000003645	protein_coding	NON_SYNONYMOUS_CODING	MODERATE	MISSENSE	Ttt/Ctt	F3342L
2	10621878	A	G	wt/mut	ENSBTAT00000047870	ENSBTAG00000003645	protein_coding	NON_SYNONYMOUS_CODING	MODERATE	MISSENSE	Ttt/Ctt	F3357L
2	10689980	G	A	wt/mut	ENSBTAT00000047870	ENSBTAG00000003645	protein_coding	SYNONYMOUS_CODING	LOW	SILENT	taC/taT	Y316
2	10689980	G	A	wt/mut	ENSBTAT00000013129	ENSBTAG00000003645	protein_coding	SYNONYMOUS_CODING	LOW	SILENT	taC/taT	Y316
2	10883938	G	T	wt/mut	ENSBTAT00000064556	ENSBTAG00000048130	snRNA	EXON	MODIFIER
2	20760022	C	T	mut/mut	ENSBTAT00000021043	HOXD1	protein_coding	SYNONYMOUS_CODING	LOW	SILENT	aaG/aaA	K279
2	22080496	G	A	wt/mut	ENSBTAT00000010556	A7Z037	protein_coding	NON_SYNONYMOUS_CODING	MODERATE	MISSENSE	Gat/Aat	D440N
2	27023381	G	A	wt/mut	ENSBTAT00000005988	LRP2	protein_coding	NON_SYNONYMOUS_CODING	MODERATE	MISSENSE	Gat/Aat	D2595N
2	27040071	G	A	wt/mut	ENSBTAT00000005988	LRP2	protein_coding	NON_SYNONYMOUS_CODING	MODERATE	MISSENSE	Gtc/Atc	V3306I
2	27193671	C	T	wt/mut	ENSBTAT00000046707	ABCB11	protein_coding	SYNONYMOUS_CODING	LOW	SILENT	gtC/gtT	V148
2	27411241	C	T	wt/mut	ENSBTAT00000061640	E1BP45	protein_coding	NON_SYNONYMOUS_CODING	MODERATE	MISSENSE	Gtt/Att	V303I
2	29975802	C	T	wt/mut	ENSBTAT00000038441	SCN7A	protein_coding	SYNONYMOUS_CODING	LOW	SILENT	taC/taT	Y912
2	29978064	C	A	wt/mut	ENSBTAT00000038441	SCN7A	protein_coding	NON_SYNONYMOUS_CODING	MODERATE	MISSENSE	Caa/Aaa	Q938K
2	30117817	G	T	wt/mut	ENSBTAT00000003146	SCN9A	protein_coding	NON_SYNONYMOUS_CODING	MODERATE	MISSENSE	Gca/Tca	A523S
2	30169463	T	C	wt/mut	ENSBTAT00000003146	SCN9A	protein_coding	INTRON	MODIFIER
2	30169463	T	C	wt/mut	ENSBTAT00000003146	SCN9A	protein_coding	SPLICE_SITE_REGION	LOW
2	34184566	AAAAAG	A	wt/mut	ENSBTAT00000060705	U6	snRNA	DOWNSTREAM	MODIFIER
2	34184566	AAAAAG	A	wt/mut	ENSBTAT00000060705	U6	snRNA	EXON	MODIFIER
2	34184566	AAAAAG	A	wt/mut	ENSBTAT00000024550	GCA	protein_coding	INTRON	MODIFIER
2	36261185	A	G	wt/mut	ENSBTAT00000011972	ITB6	protein_coding	NON_SYNONYMOUS_CODING	MODERATE	MISSENSE	Atg/Gtg	M186V
2	36444326	C	A	wt/mut	ENSBTAT00000046112	PLA2R	protein_coding	NON_SYNONYMOUS_CODING	MODERATE	MISSENSE	caC/caA	H605Q
2	36471581	C	T	wt/mut	ENSBTAT00000046112	PLA2R	protein_coding	NON_SYNONYMOUS_CODING	MODERATE	MISSENSE	gCg/gTg	A865V
2	36471581	C	T	wt/mut	ENSBTAT00000046112	PLA2R	protein_coding	SPLICE_SITE_REGION	LOW
2	44704176	G	A	wt/mut	ENSBTAT00000061000	NEB	protein_coding	NON_SYNONYMOUS_CODING	MODERATE	MISSENSE	Gtg/Atg	V5462M
2	86373239	T	A	mut/mut	ENSBTAT00000011734	SF3B1	protein_coding	SYNONYMOUS_CODING	LOW	SILENT	atA/atT	I127
2	91658751	G	C	mut/mut	ENSBTAT00000021288	ALS2CR8	protein_coding	NON_SYNONYMOUS_CODING	MODERATE	MISSENSE	gGt/gCt	G39A
2	95387782	T	C	wt/mut	ENSBTAT00000064479	DYTN	protein_coding	NON_SYNONYMOUS_CODING	MODERATE	MISSENSE	Att/Gtt	I398V
2	95387782	T	C	wt/mut	ENSBTAT00000065729	DYTN	protein_coding	NON_SYNONYMOUS_CODING	MODERATE	MISSENSE	Att/Gtt	I471V
2	95390113	G	A	wt/mut	ENSBTAT00000064479	DYTN	protein_coding	STOP_GAINED	HIGH	NONSENSE	Cga/Tga	R336*
2	95390113	G	A	wt/mut	ENSBTAT00000065729	DYTN	protein_coding	STOP_GAINED	HIGH	NONSENSE	Cga/Tga	R409*
2	95394977	A	C	wt/mut	ENSBTAT00000064479	DYTN	protein_coding	INTRON	MODIFIER
2	95394977	A	C	wt/mut	ENSBTAT00000065729	DYTN	protein_coding	NON_SYNONYMOUS_CODING	MODERATE	MISSENSE	Ttc/Gtc	F380V
2	96827963	G	A	wt/mut	ENSBTAT00000029019	CRYGD	protein_coding	NON_SYNONYMOUS_CODING	MODERATE	MISSENSE	cCc/cTc	P54L
2	98300741	A	C	wt/mut	ENSBTAT00000028785	C2orf67	protein_coding	NON_SYNONYMOUS_CODING	MODERATE	MISSENSE	Tgg/Ggg	W609G
2	98300741	A	C	wt/mut	ENSBTAT00000064044	C2orf67	protein_coding	NON_SYNONYMOUS_CODING	MODERATE	MISSENSE	Tgg/Ggg	W609G
2	106675198	G	C	wt/mut	ENSBTAT00000003229	A1A4J4	protein_coding	NON_SYNONYMOUS_CODING	MODERATE	MISSENSE	cCc/cGc	P645R
2	107982125	C	T	wt/mut	ENSBTAT00000018339	ENSBTAG00000013799	pseudogene	EXON	MODIFIER
2	107982125	C	T	wt/mut	ENSBTAT00000018336	PTPRN	protein_coding	UPSTREAM	MODIFIER
2	117432374	CG	C	wt/mut	ENSBTAT00000013235	ENSBTAG00000010035	pseudogene	EXON	MODIFIER
2	117836631	A	G	wt/mut	ENSBTAT00000021532	A0JNF5	protein_coding	UTR_3_PRIME	MODIFIER
2	118877368	C	A	wt/mut	ENSBTAT00000043458	A3KMW8	protein_coding	UTR_3_PRIME	MODIFIER
2	118903736	T	G	wt/mut	ENSBTAT00000013658	B2DG24	protein_coding	NON_SYNONYMOUS_CODING	MODERATE	MISSENSE	Att/Ctt	I128L
2	119088506	T	G	wt/mut	ENSBTAT00000020915	SP110	protein_coding	INTRON	MODIFIER
2	119088506	T	G	wt/mut	ENSBTAT00000063110	ENSBTAG00000047133	protein_coding	SYNONYMOUS_CODING	LOW	SILENT	tcT/tcG	S58
2	119088506	T	G	wt/mut	ENSBTAT00000064013	ENSBTAG00000047133	protein_coding	SYNONYMOUS_CODING	LOW	SILENT	tcT/tcG	S98
2	120905674	A	G	wt/mut	ENSBTAT00000043359	F1N2M5	protein_coding	NON_SYNONYMOUS_CODING	MODERATE	MISSENSE	Atc/Gtc	I205V
2	120905674	A	G	wt/mut	ENSBTAT00000005937	F1N6T5	protein_coding	UPSTREAM	MODIFIER
2	122007052	G	A	wt/mut	ENSBTAT00000027526	BSDC1	protein_coding	SYNONYMOUS_CODING	LOW	SILENT	agG/agA	R26
2	123376136	A	T	wt/mut	ENSBTAT00000063363	LAPM5	protein_coding	DOWNSTREAM	MODIFIER
2	123376136	A	T	wt/mut	ENSBTAT00000007204	LAPM5	protein_coding	UTR_3_PRIME	MODIFIER
2	124981840	G	A	wt/mut	ENSBTAT00000037984	A7MB38	protein_coding	UTR_3_PRIME	MODIFIER
2	125214098	C	T	wt/mut	ENSBTAT00000004157	OPRD1	protein_coding	SYNONYMOUS_CODING	LOW	SILENT	ctG/ctA	L286
2	126290164	C	T	wt/mut	ENSBTAT00000015646	A5PKG9	protein_coding	SYNONYMOUS_CODING	LOW	SILENT	atC/atT	I405
2	127449634	C	T	wt/mut	ENSBTAT00000012597	CEP85	protein_coding	NON_SYNONYMOUS_CODING	MODERATE	MISSENSE	Gtc/Atc	V377I
2	129178400	C	A	wt/mut	ENSBTAT00000026370	GRHL3	protein_coding	NON_SYNONYMOUS_CODING	MODERATE	MISSENSE	gaG/gaT	E112D
2	129537329	A	G	wt/mut	ENSBTAT00000010616	Q3ZBU5	protein_coding	DOWNSTREAM	MODIFIER
2	129537329	A	G	wt/mut	ENSBTAT00000042971	PNRC2	protein_coding	UTR_3_PRIME	MODIFIER
2	129988170	G	A	wt/mut	ENSBTAT00000060144	U6	snRNA	EXON	MODIFIER
2	129988170	G	A	wt/mut	ENSBTAT00000016266	ASAP3	protein_coding	INTRON	MODIFIER
2	134560491	G	A	wt/mut	ENSBTAT00000019924	E1BKL5	protein_coding	SYNONYMOUS_CODING	LOW	SILENT	aaC/aaT	N197
2	135817266	C	T	wt/mut	ENSBTAT00000002772	ENSBTAG00000038945	protein_coding	INTRON	MODIFIER
2	135817266	C	T	wt/mut	ENSBTAT00000002772	ENSBTAG00000038945	protein_coding	SPLICE_SITE_REGION	LOW
2	135825565	C	T	wt/mut	ENSBTAT00000002772	ENSBTAG00000038945	protein_coding	INTRON	MODIFIER
2	136461717	G	C	wt/mut	ENSBTAT00000018903	RSG1	protein_coding	UTR_3_PRIME	MODIFIER
3	1658744	T	A	wt/mut	ENSBTAT00000011408	DUSP27	protein_coding	NON_SYNONYMOUS_CODING	MODERATE	MISSENSE	gAg/gTg	E564V
3	15596436	C	T	wt/mut	ENSBTAT00000014101	ADAM15	protein_coding	NON_SYNONYMOUS_CODING	MODERATE	MISSENSE	Ggg/Agg	G666R
3	15596436	C	T	wt/mut	ENSBTAT00000033972	A6QLY0	protein_coding	UPSTREAM	MODIFIER
3	16048133	G	A	wt/mut	ENSBTAT00000009896	ADAR	protein_coding	SYNONYMOUS_CODING	LOW	SILENT	ccG/ccA	P915
3	16837116	G	A	wt/mut	ENSBTAT00000018877	S10AG	protein_coding	UTR_3_PRIME	MODIFIER
3	19055034	G	A	wt/mut	ENSBTAT00000028777	TDRKH	protein_coding	DOWNSTREAM	MODIFIER
3	19055034	G	A	wt/mut	ENSBTAT00000046490	OAZ3	protein_coding	SYNONYMOUS_CODING	LOW	SILENT	tcC/tcT	S175
3	19291898	T	A	wt/mut	ENSBTAT00000063199	TUFT1	protein_coding	UPSTREAM	MODIFIER
3	19291898	T	A	wt/mut	ENSBTAT00000057204	TUFT1	protein_coding	UPSTREAM	MODIFIER
3	19291898	T	A	wt/mut	ENSBTAT00000023368	TUFT1	protein_coding	UPSTREAM	MODIFIER
3	19291898	T	A	wt/mut	ENSBTAT00000046403	TUFT1	protein_coding	UPSTREAM	MODIFIER
3	19291898	T	A	wt/mut	ENSBTAT00000059210	SNORA11	snoRNA	UPSTREAM	MODIFIER
3	19291898	T	A	wt/mut	ENSBTAT00000023352	CGN	protein_coding	UTR_3_PRIME	MODIFIER
3	19409247	T	C	wt/mut	ENSBTAT00000028364	PSB4	protein_coding	DOWNSTREAM	MODIFIER
3	19409247	T	C	wt/mut	ENSBTAT00000033883	POGZ	protein_coding	UTR_3_PRIME	MODIFIER
3	26888881	G	A	wt/mut	ENSBTAT00000023836	A7YW37	protein_coding	UTR_3_PRIME	MODIFIER
3	27017661	T	C	wt/mut	ENSBTAT00000001646	ATP1A1	protein_coding	SYNONYMOUS_CODING	LOW	SILENT	gcA/gcG	A346
3	27018489	A	C	wt/mut	ENSBTAT00000001646	ATP1A1	protein_coding	INTRON	MODIFIER
3	27018489	A	C	wt/mut	ENSBTAT00000001646	ATP1A1	protein_coding	SPLICE_SITE_REGION	LOW
3	27019057	G	A	wt/mut	ENSBTAT00000001646	ATP1A1	protein_coding	INTRON	MODIFIER
3	27019057	G	A	wt/mut	ENSBTAT00000001646	ATP1A1	protein_coding	SPLICE_SITE_REGION	LOW
3	27020453	G	A	wt/mut	ENSBTAT00000001646	ATP1A1	protein_coding	INTRON	MODIFIER
3	27020453	G	A	wt/mut	ENSBTAT00000001646	ATP1A1	protein_coding	SPLICE_SITE_REGION	LOW
3	29726465	G	A	mut/mut	ENSBTAT00000026136	PTPN22	protein_coding	DOWNSTREAM	MODIFIER
3	29726465	G	A	mut/mut	ENSBTAT00000026134	RSBN1	protein_coding	SYNONYMOUS_CODING	LOW	SILENT	ccG/ccA	P209
3	30319237	G	A	wt/mut	ENSBTAT00000038959	F1N3R2	protein_coding	NON_SYNONYMOUS_CODING	MODERATE	MISSENSE	Gac/Aac	D177N
3	32618877	C	T	wt/mut	ENSBTAT00000008479	CD53	protein_coding	SYNONYMOUS_CODING	LOW	SILENT	acG/acA	T51
3	33166540	C	T	wt/mut	ENSBTAT00000020444	A7E343	protein_coding	SYNONYMOUS_CODING	LOW	SILENT	ggC/ggT	G52
3	35208749	T	A	wt/mut	ENSBTAT00000004885	SCMC1	protein_coding	UTR_3_PRIME	MODIFIER
3	35208750	C	T	wt/mut	ENSBTAT00000004885	SCMC1	protein_coding	UTR_3_PRIME	MODIFIER
3	35519242	C	T	wt/mut	ENSBTAT00000020771	Q45KY0	protein_coding	NON_SYNONYMOUS_CODING	MODERATE	MISSENSE	aCg/aTg	T80M
3	43228946	G	A	wt/mut	ENSBTAT00000008292	ODB2	protein_coding	NON_SYNONYMOUS_CODING	MODERATE	MISSENSE	Gat/Aat	D456N
3	51490709	C	T	wt/mut	ENSBTAT00000007633	Q0VBY9	protein_coding	DOWNSTREAM	MODIFIER
3	51490709	C	T	wt/mut	ENSBTAT00000044247	Q0VBY9	protein_coding	DOWNSTREAM	MODIFIER
3	51490709	C	T	wt/mut	ENSBTAT00000052156	ENSBTAG00000040248	protein_coding	NON_SYNONYMOUS_CODING	MODERATE	MISSENSE	Gtg/Atg	V316M
3	55041161	G	A	wt/mut	ENSBTAT00000052710	ENSBTAG00000038500	protein_coding	NON_SYNONYMOUS_CODING	MODERATE	MISSENSE	Gga/Aga	G306R
3	55210029	G	C	wt/mut	ENSBTAT00000044137	GTF2B	protein_coding	SYNONYMOUS_CODING	LOW	SILENT	cgG/cgC	R295
3	59026099	G	A	wt/mut	ENSBTAT00000021717	CA052	protein_coding	START_GAINED	LOW
3	59026099	G	A	wt/mut	ENSBTAT00000021717	CA052	protein_coding	UTR_5_PRIME	MODIFIER
3	59878829	C	T	wt/mut	ENSBTAT00000013784	DNASE2B	protein_coding	SYNONYMOUS_CODING	LOW	SILENT	ccG/ccA	P165
3	62687168	C	T	wt/mut	ENSBTAT00000066211	F1MZ71	protein_coding	SYNONYMOUS_CODING	LOW	SILENT	ccG/ccA	P471
3	62687168	C	T	wt/mut	ENSBTAT00000016328	F1MZ71	protein_coding	SYNONYMOUS_CODING	LOW	SILENT	ccG/ccA	P471
3	62687168	C	T	wt/mut	ENSBTAT00000016324	F1MZ71	protein_coding	SYNONYMOUS_CODING	LOW	SILENT	ccG/ccA	P471
3	62687168	C	T	wt/mut	ENSBTAT00000016334	F1MZ71	protein_coding	SYNONYMOUS_CODING	LOW	SILENT	ccG/ccA	P495
3	75237736	T	G	wt/mut	ENSBTAT00000020574	A5PK24	protein_coding	UTR_3_PRIME	MODIFIER
3	75356297	G	A	wt/mut	ENSBTAT00000012294	LRRC7	protein_coding	SYNONYMOUS_CODING	LOW	SILENT	caC/caT	H1534
3	75446282	A	G	wt/mut	ENSBTAT00000012294	LRRC7	protein_coding	SYNONYMOUS_CODING	LOW	SILENT	ccT/ccC	P1351
3	86283190	C	T	wt/mut	ENSBTAT00000012479	C1orf87	protein_coding	NON_SYNONYMOUS_CODING	MODERATE	MISSENSE	cCa/cTa	P66L
3	92081732	C	T	wt/mut	ENSBTAT00000022771	A5D7C7	protein_coding	SYNONYMOUS_CODING	LOW	SILENT	ttC/ttT	F548
3	92099609	A	G	wt/mut	ENSBTAT00000052546	F1MHD4	protein_coding	NON_SYNONYMOUS_CODING	MODERATE	MISSENSE	cAt/cGt	H329R
3	94039260	C	T	wt/mut	ENSBTAT00000003779	ECHD2	protein_coding	NON_SYNONYMOUS_CODING	MODERATE	MISSENSE	aCa/aTa	T196I
3	94291846	G	A	wt/mut	ENSBTAT00000061156	FAM159A	protein_coding	NON_SYNONYMOUS_CODING	MODERATE	MISSENSE	aCt/aTt	T62I
3	94291846	G	A	wt/mut	ENSBTAT00000061156	FAM159A	protein_coding	SPLICE_SITE_REGION	LOW
3	94566775	C	G	wt/mut	ENSBTAT00000052505	ORC1	protein_coding	NON_SYNONYMOUS_CODING	MODERATE	MISSENSE	gaC/gaG	D640E
3	94566775	C	G	wt/mut	ENSBTAT00000003523	ORC1	protein_coding	NON_SYNONYMOUS_CODING	MODERATE	MISSENSE	gaC/gaG	D640E
3	94584365	G	A	wt/mut	ENSBTAT00000021129	CC2D1B	protein_coding	SYNONYMOUS_CODING	LOW	SILENT	gcG/gcA	A180
3	101748687	C	G	wt/mut	ENSBTAT00000056740	EIF2B3	protein_coding	NON_SYNONYMOUS_CODING	MODERATE	MISSENSE	aaC/aaG	N413K
3	101911686	C	G	wt/mut	ENSBTAT00000043041	CA228	protein_coding	NON_SYNONYMOUS_CODING	MODERATE	MISSENSE	cGa/cCa	R150P
3	105797638	G	T	wt/mut	ENSBTAT00000002131	A0JNE9	protein_coding	DOWNSTREAM	MODIFIER
3	105797638	G	T	wt/mut	ENSBTAT00000030549	SLFNL1	protein_coding	INTRON	MODIFIER
3	106850742	G	A	wt/mut	ENSBTAT00000018380	TRIT1	protein_coding	UTR_3_PRIME	MODIFIER
3	107576576	A	T	wt/mut	ENSBTAT00000006186	A7MB53	protein_coding	UTR_3_PRIME	MODIFIER
3	112705775	G	A	wt/mut	ENSBTAT00000007609	ENSBTAG00000005784	protein_coding	NON_SYNONYMOUS_CODING	MODERATE	MISSENSE	cGc/cAc	R1006H
3	118689839	T	C	mut/mut	ENSBTAT00000028589	A4IFM6	protein_coding	UTR_3_PRIME	MODIFIER
3	118690082	T	TG	mut/mut	ENSBTAT00000028589	A4IFM6	protein_coding	UTR_3_PRIME	MODIFIER
3	120713240	C	T	wt/mut	ENSBTAT00000006833	ENSBTAG00000005168	protein_coding	NON_SYNONYMOUS_CODING	MODERATE	MISSENSE	cCc/cTc	P1429L
4	7605154	C	G	wt/mut	ENSBTAT00000049538	C4H7orf57	protein_coding	UTR_5_PRIME	MODIFIER
4	9189248	C	G	wt/mut	ENSBTAT00000009791	AKAP9	protein_coding	NON_SYNONYMOUS_CODING	MODERATE	MISSENSE	agC/agG	S1046R
4	9303675	A	G	wt/mut	ENSBTAT00000002582	CP51A	protein_coding	DOWNSTREAM	MODIFIER
4	9303675	A	G	wt/mut	ENSBTAT00000009791	AKAP9	protein_coding	UTR_3_PRIME	MODIFIER
4	9572312	G	A	wt/mut	ENSBTAT00000061475	ANKIB1	protein_coding	UTR_3_PRIME	MODIFIER
4	29207510	G	A	mut/mut	ENSBTAT00000004833	ITGB8	protein_coding	NON_SYNONYMOUS_CODING	MODERATE	MISSENSE	aGa/aAa	R474K
4	29207514	A	C	mut/mut	ENSBTAT00000004833	ITGB8	protein_coding	SYNONYMOUS_CODING	LOW	SILENT	ggA/ggC	G475
4	29207551	A	G	mut/mut	ENSBTAT00000004833	ITGB8	protein_coding	NON_SYNONYMOUS_CODING	MODERATE	MISSENSE	Acc/Gcc	T488A
4	29210212	G	A	mut/mut	ENSBTAT00000004833	ITGB8	protein_coding	SPLICE_SITE_REGION	LOW
4	29210212	G	A	mut/mut	ENSBTAT00000004833	ITGB8	protein_coding	SYNONYMOUS_CODING	LOW	SILENT	ggG/ggA	G562
4	29215826	A	G	mut/mut	ENSBTAT00000004833	ITGB8	protein_coding	UTR_3_PRIME	MODIFIER
4	29216208	A	G	mut/mut	ENSBTAT00000004833	ITGB8	protein_coding	UTR_3_PRIME	MODIFIER
4	29216218	T	C	mut/mut	ENSBTAT00000004833	ITGB8	protein_coding	UTR_3_PRIME	MODIFIER
4	29486081	T	C	mut/mut	ENSBTAT00000031698	ABCB5	protein_coding	SYNONYMOUS_CODING	LOW	SILENT	gaT/gaC	D487
4	53792249	T	C	wt/mut	ENSBTAT00000028707	A7E309	protein_coding	NON_SYNONYMOUS_CODING	MODERATE	MISSENSE	cAa/cGa	Q79R
4	54161080	C	T	wt/mut	ENSBTAT00000014933	FOXP2	protein_coding	SYNONYMOUS_CODING	LOW	SILENT	caG/caA	Q138
4	77856378	C	T	wt/mut	ENSBTAT00000002672	MYL7	protein_coding	UPSTREAM	MODIFIER
4	77856378	C	T	wt/mut	ENSBTAT00000045734	A6QR34	protein_coding	UTR_3_PRIME	MODIFIER
4	78235242	C	T	wt/mut	ENSBTAT00000028268	HECW1	protein_coding	INTRON	MODIFIER
4	78235242	C	T	wt/mut	ENSBTAT00000028268	HECW1	protein_coding	SPLICE_SITE_REGION	LOW
4	93896257	G	A	wt/mut	ENSBTAT00000009542	TSPAN33	protein_coding	NON_SYNONYMOUS_CODING	MODERATE	MISSENSE	Gtc/Atc	V113I
4	98668972	C	T	wt/mut	ENSBTAT00000020944	LRGUK	protein_coding	INTRON	MODIFIER
4	100244336	T	C	wt/mut	ENSBTAT00000044609	NUP205	protein_coding	INTRON	MODIFIER
4	100244336	T	C	wt/mut	ENSBTAT00000044609	NUP205	protein_coding	SPLICE_SITE_REGION	LOW
4	103089764	T	C	wt/mut	ENSBTAT00000003151	TRIM24	protein_coding	SYNONYMOUS_CODING	LOW	SILENT	gcT/gcC	A980
4	103142839	G	A	wt/mut	ENSBTAT00000044282	SVOPL	protein_coding	SYNONYMOUS_CODING	LOW	SILENT	agC/agT	S435
4	103308841	A	G	wt/mut	ENSBTAT00000061327	KIAA1549	protein_coding	SYNONYMOUS_CODING	LOW	SILENT	taT/taC	Y1796
4	103308841	A	G	wt/mut	ENSBTAT00000028068	KIAA1549	protein_coding	SYNONYMOUS_CODING	LOW	SILENT	taT/taC	Y1797
4	103308922	A	G	wt/mut	ENSBTAT00000061327	KIAA1549	protein_coding	SYNONYMOUS_CODING	LOW	SILENT	atT/atC	I1769
4	103308922	A	G	wt/mut	ENSBTAT00000028068	KIAA1549	protein_coding	SYNONYMOUS_CODING	LOW	SILENT	atT/atC	I1770
4	103377725	C	T	wt/mut	ENSBTAT00000061327	KIAA1549	protein_coding	SYNONYMOUS_CODING	LOW	SILENT	ccG/ccA	P782
4	103377725	C	T	wt/mut	ENSBTAT00000028068	KIAA1549	protein_coding	SYNONYMOUS_CODING	LOW	SILENT	ccG/ccA	P782
4	105981517	A	G	wt/mut	ENSBTAT00000020136	OR9A4	protein_coding	NON_SYNONYMOUS_CODING	MODERATE	MISSENSE	aAt/aGt	N286S
4	106491986	C	T	wt/mut	ENSBTAT00000056089	ENSBTAG00000038385	protein_coding	DOWNSTREAM	MODIFIER
4	106491986	C	T	wt/mut	ENSBTAT00000055722	ENSBTAG00000047725	protein_coding	SYNONYMOUS_CODING	LOW	SILENT	ctC/ctT	L65
4	106491986	C	T	wt/mut	ENSBTAT00000065452	ENSBTAG00000031232	protein_coding	UPSTREAM	MODIFIER
4	106504407	A	T	wt/mut	ENSBTAT00000064293	ENSBTAG00000047922	protein_coding	DOWNSTREAM	MODIFIER
4	106504407	A	T	wt/mut	ENSBTAT00000054585	ENSBTAG00000047657	protein_coding	DOWNSTREAM	MODIFIER
4	106504407	A	T	wt/mut	ENSBTAT00000065850	ENSBTAG00000046496	protein_coding	NON_SYNONYMOUS_CODING	MODERATE	MISSENSE	cAc/cTc	H48L
4	106504407	A	T	wt/mut	ENSBTAT00000053520	ENSBTAG00000038943	protein_coding	UPSTREAM	MODIFIER
4	106504428	G	A	wt/mut	ENSBTAT00000064293	ENSBTAG00000047922	protein_coding	DOWNSTREAM	MODIFIER
4	106504428	G	A	wt/mut	ENSBTAT00000054585	ENSBTAG00000047657	protein_coding	DOWNSTREAM	MODIFIER
4	106504428	G	A	wt/mut	ENSBTAT00000065850	ENSBTAG00000046496	protein_coding	NON_SYNONYMOUS_CODING	MODERATE	MISSENSE	cGa/cAa	R55Q
4	106504428	G	A	wt/mut	ENSBTAT00000053520	ENSBTAG00000038943	protein_coding	UPSTREAM	MODIFIER
4	106504439	G	T	wt/mut	ENSBTAT00000064293	ENSBTAG00000047922	protein_coding	DOWNSTREAM	MODIFIER
4	106504439	G	T	wt/mut	ENSBTAT00000054585	ENSBTAG00000047657	protein_coding	DOWNSTREAM	MODIFIER
4	106504439	G	T	wt/mut	ENSBTAT00000065850	ENSBTAG00000046496	protein_coding	STOP_GAINED	HIGH	NONSENSE	Gga/Tga	G59*
4	106504439	G	T	wt/mut	ENSBTAT00000053520	ENSBTAG00000038943	protein_coding	UPSTREAM	MODIFIER
4	106543845	C	T	wt/mut	ENSBTAT00000052905	ENSBTAG00000038307	protein_coding	DOWNSTREAM	MODIFIER
4	106543845	C	T	wt/mut	ENSBTAT00000063106	ENSBTAG00000047844	protein_coding	DOWNSTREAM	MODIFIER
4	106543845	C	T	wt/mut	ENSBTAT00000065195	ENSBTAG00000048189	protein_coding	DOWNSTREAM	MODIFIER
4	106543845	C	T	wt/mut	ENSBTAT00000054643	ENSBTAG00000040387	protein_coding	UPSTREAM	MODIFIER
4	106543845	C	T	wt/mut	ENSBTAT00000065831	ENSBTAG00000047193	protein_coding	UPSTREAM	MODIFIER
4	115378069	G	A	wt/mut	ENSBTAT00000028347	MLL3	protein_coding	SYNONYMOUS_CODING	LOW	SILENT	aaC/aaT	N4153
5	14998619	A	G	wt/mut	ENSBTAT00000019938	E1BKK2	protein_coding	NON_SYNONYMOUS_CODING	MODERATE	MISSENSE	Acc/Gcc	T206A
5	15609692	CAT	C	wt/mut	ENSBTAT00000006980	NEUT	protein_coding	UPSTREAM	MODIFIER
5	15621265	G	A	wt/mut	ENSBTAT00000006980	NEUT	protein_coding	UTR_3_PRIME	MODIFIER
5	15742150	G	T	wt/mut	ENSBTAT00000014809	MGAT4C	protein_coding	NON_SYNONYMOUS_CODING	MODERATE	MISSENSE	Ctt/Att	L108I
5	22333984	C	A	wt/mut	ENSBTAT00000047748	ENSBTAG00000033600	protein_coding	NON_SYNONYMOUS_CODING	MODERATE	MISSENSE	tCc/tAc	S39Y
5	24274420	T	C	wt/mut	ENSBTAT00000005881	CCDC41	protein_coding	SYNONYMOUS_CODING	LOW	SILENT	gaA/gaG	E260
5	25597959	A	G	wt/mut	ENSBTAT00000017854	GLCM1	protein_coding	NON_SYNONYMOUS_CODING	MODERATE	MISSENSE	Atg/Gtg	M126V
5	25691278	G	C	wt/mut	ENSBTAT00000047448	NCKAP1L	protein_coding	INTRON	MODIFIER
5	26893105	G	A	wt/mut	ENSBTAT00000011761	ESPL1	protein_coding	NON_SYNONYMOUS_CODING	MODERATE	MISSENSE	Cgc/Tgc	R1935C
5	26893105	G	A	wt/mut	ENSBTAT00000011762	PFD5	protein_coding	UPSTREAM	MODIFIER
5	26898880	C	T	wt/mut	ENSBTAT00000011761	ESPL1	protein_coding	NON_SYNONYMOUS_CODING	MODERATE	MISSENSE	cGg/cAg	R1391Q
5	27887332	C	A	wt/mut	ENSBTAT00000007288	K2C80	protein_coding	NON_SYNONYMOUS_CODING	MODERATE	MISSENSE	aaC/aaA	N91K
5	28826042	A	G	wt/mut	ENSBTAT00000025713	A4FUY6	protein_coding	NON_SYNONYMOUS_CODING	MODERATE	MISSENSE	aAt/aGt	N492S
5	28857870	C	T	wt/mut	ENSBTAT00000038541	LETMD1	protein_coding	DOWNSTREAM	MODIFIER
5	28857870	C	T	wt/mut	ENSBTAT00000014517	CSRNP2	protein_coding	NON_SYNONYMOUS_CODING	MODERATE	MISSENSE	Gcg/Acg	A388T
5	29336551	T	G	wt/mut	ENSBTAT00000024135	ATF1	protein_coding	UTR_5_PRIME	MODIFIER
5	32474918	C	T	wt/mut	ENSBTAT00000017509	CO2A1	protein_coding	SYNONYMOUS_CODING	LOW	SILENT	ccC/ccT	P830
5	32474918	C	T	wt/mut	ENSBTAT00000017505	CO2A1	protein_coding	SYNONYMOUS_CODING	LOW	SILENT	ccC/ccT	P899
5	33189704	G	A	wt/mut	ENSBTAT00000039061	F113B	protein_coding	UTR_3_PRIME	MODIFIER
5	35133182	C	T	wt/mut	ENSBTAT00000003770	ANO6	protein_coding	SYNONYMOUS_CODING	LOW	SILENT	ccG/ccA	P135
5	40665983	GA	G	wt/mut	ENSBTAT00000053054	MUC19	protein_coding	INTRON	MODIFIER
5	40665983	GA	G	wt/mut	ENSBTAT00000053054	MUC19	protein_coding	SPLICE_SITE_REGION	LOW
5	40665983	GA	G	wt/mut	ENSBTAT00000062009	ENSBTAG00000044576	miRNA	UPSTREAM	MODIFIER
5	42863451	A	G	wt/mut	ENSBTAT00000020359	A5PKF8	protein_coding	INTRON	MODIFIER
5	42863451	A	G	wt/mut	ENSBTAT00000020359	A5PKF8	protein_coding	SPLICE_SITE_REGION	LOW
5	54923880	C	T	wt/mut	ENSBTAT00000002883	LRIG3	protein_coding	NON_SYNONYMOUS_CODING	MODERATE	MISSENSE	gCg/gTg	A460V
5	55852008	A	G	wt/mut	ENSBTAT00000044911	XRCC6BP1	protein_coding	SYNONYMOUS_CODING	LOW	SILENT	caT/caC	H129
5	55979764	C	T	wt/mut	ENSBTAT00000042248	bta-mir-26a-2	miRNA	DOWNSTREAM	MODIFIER
5	55979764	C	T	wt/mut	ENSBTAT00000038164	Q2KJ43	protein_coding	UTR_3_PRIME	MODIFIER
5	55987467	C	A	wt/mut	ENSBTAT00000022497	AVIL	protein_coding	NON_SYNONYMOUS_CODING	MODERATE	MISSENSE	ttC/ttA	F37L
5	55992006	C	T	wt/mut	ENSBTAT00000022497	AVIL	protein_coding	SPLICE_SITE_REGION	LOW
5	55992006	C	T	wt/mut	ENSBTAT00000022497	AVIL	protein_coding	SYNONYMOUS_CODING	LOW	SILENT	gaC/gaT	D314
5	55994220	A	C	wt/mut	ENSBTAT00000022497	AVIL	protein_coding	NON_SYNONYMOUS_CODING	MODERATE	MISSENSE	Aat/Cat	N505H
5	56001888	G	A	wt/mut	ENSBTAT00000022496	EFTS	protein_coding	DOWNSTREAM	MODIFIER
5	56001888	G	A	wt/mut	ENSBTAT00000022497	AVIL	protein_coding	UTR_3_PRIME	MODIFIER
5	56001908	T	C	wt/mut	ENSBTAT00000022496	EFTS	protein_coding	DOWNSTREAM	MODIFIER
5	56001908	T	C	wt/mut	ENSBTAT00000022497	AVIL	protein_coding	UTR_3_PRIME	MODIFIER
5	56003145	C	CA	wt/mut	ENSBTAT00000022497	AVIL	protein_coding	DOWNSTREAM	MODIFIER
5	56003145	C	CA	wt/mut	ENSBTAT00000022496	EFTS	protein_coding	UTR_3_PRIME	MODIFIER
5	56003264	G	A	wt/mut	ENSBTAT00000022497	AVIL	protein_coding	DOWNSTREAM	MODIFIER
5	56003264	G	A	wt/mut	ENSBTAT00000022496	EFTS	protein_coding	SYNONYMOUS_CODING	LOW	SILENT	gaC/gaT	D336
5	56012159	C	A	wt/mut	ENSBTAT00000022496	EFTS	protein_coding	UPSTREAM	MODIFIER
5	56012159	C	A	wt/mut	ENSBTAT00000022493	MT21B	protein_coding	UTR_3_PRIME	MODIFIER
5	56019470	A	G	wt/mut	ENSBTAT00000022487	TRMB	protein_coding	NON_SYNONYMOUS_CODING	MODERATE	MISSENSE	Acc/Gcc	T12A
5	56019470	A	G	wt/mut	ENSBTAT00000022485	E1BN35	protein_coding	UPSTREAM	MODIFIER
5	56019470	A	G	wt/mut	ENSBTAT00000022493	MT21B	protein_coding	UPSTREAM	MODIFIER
5	56020605	T	C	wt/mut	ENSBTAT00000022487	TRMB	protein_coding	SYNONYMOUS_CODING	LOW	SILENT	gaT/gaC	D65
5	56020605	T	C	wt/mut	ENSBTAT00000022493	MT21B	protein_coding	UPSTREAM	MODIFIER
5	56020605	T	C	wt/mut	ENSBTAT00000022485	E1BN35	protein_coding	UPSTREAM	MODIFIER
5	56022657	C	T	wt/mut	ENSBTAT00000022485	E1BN35	protein_coding	UPSTREAM	MODIFIER
5	56022657	C	T	wt/mut	ENSBTAT00000022493	MT21B	protein_coding	UPSTREAM	MODIFIER
5	56022657	C	T	wt/mut	ENSBTAT00000022487	TRMB	protein_coding	UTR_3_PRIME	MODIFIER
5	56022658	A	G	wt/mut	ENSBTAT00000022485	E1BN35	protein_coding	UPSTREAM	MODIFIER
5	56022658	A	G	wt/mut	ENSBTAT00000022493	MT21B	protein_coding	UPSTREAM	MODIFIER
5	56022658	A	G	wt/mut	ENSBTAT00000022487	TRMB	protein_coding	UTR_3_PRIME	MODIFIER
5	56024298	T	C	wt/mut	ENSBTAT00000022487	TRMB	protein_coding	DOWNSTREAM	MODIFIER
5	56024298	T	C	wt/mut	ENSBTAT00000022485	E1BN35	protein_coding	SYNONYMOUS_CODING	LOW	SILENT	ttT/ttC	F7
5	56024367	G	C	wt/mut	ENSBTAT00000022487	TRMB	protein_coding	DOWNSTREAM	MODIFIER
5	56024367	G	C	wt/mut	ENSBTAT00000022485	E1BN35	protein_coding	NON_SYNONYMOUS_CODING	MODERATE	MISSENSE	gaG/gaC	E30D
5	56025821	C	A	wt/mut	ENSBTAT00000022487	TRMB	protein_coding	DOWNSTREAM	MODIFIER
5	56025821	C	A	wt/mut	ENSBTAT00000022485	E1BN35	protein_coding	SYNONYMOUS_CODING	LOW	SILENT	gcC/gcA	A150
5	56027416	A	C	wt/mut	ENSBTAT00000022487	TRMB	protein_coding	DOWNSTREAM	MODIFIER
5	56027416	A	C	wt/mut	ENSBTAT00000022485	E1BN35	protein_coding	NON_SYNONYMOUS_CODING	MODERATE	MISSENSE	Aaa/Caa	K404Q
5	56039325	G	GGACA	wt/mut	ENSBTAT00000009419	TSN31	protein_coding	DOWNSTREAM	MODIFIER
5	56039325	G	GGACA	wt/mut	ENSBTAT00000022483		protein_coding	UPSTREAM	MODIFIER
5	56039325	G	GGACA	wt/mut	ENSBTAT00000009420	CDK4	protein_coding	UTR_5_PRIME	MODIFIER
5	56039410	A	C	wt/mut	ENSBTAT00000009419	TSN31	protein_coding	DOWNSTREAM	MODIFIER
5	56039410	A	C	wt/mut	ENSBTAT00000009420	CDK4	protein_coding	SPLICE_SITE_REGION	LOW
5	56039410	A	C	wt/mut	ENSBTAT00000022483		protein_coding	UPSTREAM	MODIFIER
5	56039410	A	C	wt/mut	ENSBTAT00000009420	CDK4	protein_coding	UTR_5_PRIME	MODIFIER
5	56041444	A	G	wt/mut	ENSBTAT00000009419	TSN31	protein_coding	DOWNSTREAM	MODIFIER
5	56041444	A	G	wt/mut	ENSBTAT00000009420	CDK4	protein_coding	SYNONYMOUS_CODING	LOW	SILENT	gaA/gaG	E266
5	56042747	T	C	wt/mut	ENSBTAT00000009420	CDK4	protein_coding	DOWNSTREAM	MODIFIER
5	56042747	T	C	wt/mut	ENSBTAT00000009419	TSN31	protein_coding	UTR_3_PRIME	MODIFIER
5	56055532	C	T	wt/mut	ENSBTAT00000009418	AGAP2	protein_coding	INTRON	MODIFIER
5	56055532	C	T	wt/mut	ENSBTAT00000009418	AGAP2	protein_coding	SPLICE_SITE_REGION	LOW
5	56061809	G	A	wt/mut	ENSBTAT00000009418	AGAP2	protein_coding	SYNONYMOUS_CODING	LOW	SILENT	ctG/ctA	L972
5	56062531	C	T	mut/mut	ENSBTAT00000009418	AGAP2	protein_coding	INTRON	MODIFIER
5	56062622	G	A	wt/mut	ENSBTAT00000009418	AGAP2	protein_coding	NON_SYNONYMOUS_CODING	MODERATE	MISSENSE	Gtc/Atc	V1138I
5	56062630	T	C	wt/mut	ENSBTAT00000009418	AGAP2	protein_coding	SYNONYMOUS_CODING	LOW	SILENT	ctT/ctC	L1140
5	56073794	T	C	wt/mut	ENSBTAT00000009410	Q0V8D8	protein_coding	NON_SYNONYMOUS_CODING	MODERATE	MISSENSE	Atg/Gtg	M402V
5	56074188	A	G	wt/mut	ENSBTAT00000009410	Q0V8D8	protein_coding	INTRON	MODIFIER
5	56074188	A	G	wt/mut	ENSBTAT00000009410	Q0V8D8	protein_coding	SPLICE_SITE_REGION	LOW
5	56326130	C	T	wt/mut	ENSBTAT00000024486	ARHGAP9	protein_coding	DOWNSTREAM	MODIFIER
5	56326130	C	T	wt/mut	ENSBTAT00000008704	A6H727	protein_coding	INTRON	MODIFIER
5	56326130	C	T	wt/mut	ENSBTAT00000008704	A6H727	protein_coding	SPLICE_SITE_REGION	LOW
5	57283979	G	A	mut/mut	ENSBTAT00000027263	TIMELESS	protein_coding	NON_SYNONYMOUS_CODING	MODERATE	MISSENSE	cGa/cAa	R271Q
5	57408609	G	A	mut/mut	ENSBTAT00000015626	ANKRD52	protein_coding	SYNONYMOUS_CODING	LOW	SILENT	acG/acA	T756
5	57669926	G	A	mut/mut	ENSBTAT00000005250	PMEL	protein_coding	NON_SYNONYMOUS_CODING	MODERATE	MISSENSE	Ggg/Agg	G22R
5	57669926	G	A	mut/mut	ENSBTAT00000005252	CDK2	protein_coding	UPSTREAM	MODIFIER
5	58419496	G	A	mut/mut	ENSBTAT00000064619	ENSBTAG00000047825	protein_coding	SYNONYMOUS_CODING	LOW	SILENT	ctC/ctT	L305
5	58618659	G	A	wt/mut	ENSBTAT00000012669	OR6C2	protein_coding	SYNONYMOUS_CODING	LOW	SILENT	caC/caT	H242
5	58618671	G	A	wt/mut	ENSBTAT00000012669	OR6C2	protein_coding	SYNONYMOUS_CODING	LOW	SILENT	acC/acT	T238
5	58618769	T	C	wt/mut	ENSBTAT00000012669	OR6C2	protein_coding	NON_SYNONYMOUS_CODING	MODERATE	MISSENSE	Atc/Gtc	I206V
5	58618797	T	C	wt/mut	ENSBTAT00000012669	OR6C2	protein_coding	NON_SYNONYMOUS_CODING	MODERATE	MISSENSE	atA/atG	I196M
5	58619013	G	A	wt/mut	ENSBTAT00000012669	OR6C2	protein_coding	SYNONYMOUS_CODING	LOW	SILENT	atC/atT	I124
5	58619373	A	G	wt/mut	ENSBTAT00000012669	OR6C2	protein_coding	SYNONYMOUS_CODING	LOW	SILENT	caT/caC	H4
5	59911766	G	A	wt/mut	ENSBTAT00000063971	ENSBTAG00000046599	protein_coding	NON_SYNONYMOUS_CODING	MODERATE	MISSENSE	Gag/Aag	E126K
5	60563479	G	T	wt/mut	ENSBTAT00000064498	CCDC38	protein_coding	DOWNSTREAM	MODIFIER
5	60563479	G	T	wt/mut	ENSBTAT00000055406	CCDC38	protein_coding	DOWNSTREAM	MODIFIER
5	60563479	G	T	wt/mut	ENSBTAT00000021645	CCDC38	protein_coding	DOWNSTREAM	MODIFIER
5	60563479	G	T	wt/mut	ENSBTAT00000021643	RUXF	protein_coding	UTR_3_PRIME	MODIFIER
5	64641173	G	A	wt/mut	ENSBTAT00000001445	SLC17A8	protein_coding	INTRON	MODIFIER
5	64641173	G	A	wt/mut	ENSBTAT00000001445	SLC17A8	protein_coding	SPLICE_SITE_REGION	LOW
5	65591458	A	G	wt/mut	ENSBTAT00000004204	UTP20	protein_coding	NON_SYNONYMOUS_CODING	MODERATE	MISSENSE	cAg/cGg	Q2018R
5	65599566	A	G	wt/mut	ENSBTAT00000004204	UTP20	protein_coding	NON_SYNONYMOUS_CODING	MODERATE	MISSENSE	aAt/aGt	N2401S
5	65615185	G	A	wt/mut	ENSBTAT00000015767	ARL1	protein_coding	UTR_3_PRIME	MODIFIER
5	73986093	C	T	wt/mut	ENSBTAT00000020701	HMOX1	protein_coding	SYNONYMOUS_CODING	LOW	SILENT	gcC/gcT	A226
5	73986093	C	T	wt/mut	ENSBTAT00000020715	A6H7F8	protein_coding	UPSTREAM	MODIFIER
5	75083544	G	A	wt/mut	ENSBTAT00000000878	A6QPR4	protein_coding	NON_SYNONYMOUS_CODING	MODERATE	MISSENSE	cGg/cAg	R94Q
5	76110727	A	ACACAG	wt/mut	ENSBTAT00000030432	CYTH4	protein_coding	UTR_3_PRIME	MODIFIER
5	76110727	A	ACACAG	wt/mut	ENSBTAT00000018923	CYTH4	protein_coding	UTR_3_PRIME	MODIFIER
5	76499172	G	A	wt/mut	ENSBTAT00000043297	Q0VD02	protein_coding	NON_SYNONYMOUS_CODING	MODERATE	MISSENSE	Cct/Tct	P410S
5	80233908	C	T	wt/mut	ENSBTAT00000007064	TMTC1	protein_coding	NON_SYNONYMOUS_CODING	MODERATE	MISSENSE	Ccc/Tcc	P291S
5	80665479	A	G	wt/mut	ENSBTAT00000014725	FACR2	protein_coding	UTR_3_PRIME	MODIFIER
5	95456569	C	G	mut/mut	ENSBTAT00000016414	Q56JX0	protein_coding	INTRON	MODIFIER
5	101653692	G	A	mut/mut	ENSBTAT00000000398	MFAP5	protein_coding	INTRON	MODIFIER
5	101653692	G	A	mut/mut	ENSBTAT00000000398	MFAP5	protein_coding	SPLICE_SITE_DONOR	HIGH
5	104132347	A	G	mut/mut	ENSBTAT00000022702	A9X431	protein_coding	NON_SYNONYMOUS_CODING	MODERATE	MISSENSE	Acg/Gcg	T124A
5	107424690	C	T	mut/mut	ENSBTAT00000010004	ITFG2	protein_coding	DOWNSTREAM	MODIFIER
5	107424690	C	T	mut/mut	ENSBTAT00000010006	NRIP2	protein_coding	SYNONYMOUS_CODING	LOW	SILENT	ccC/ccT	P278
5	108347403	G	T	mut/mut	ENSBTAT00000061182	ERC1	protein_coding	SYNONYMOUS_CODING	LOW	SILENT	ctG/ctT	L236
5	108612850	G	A	mut/mut	ENSBTAT00000010237	FXL14	protein_coding	SYNONYMOUS_CODING	LOW	SILENT	tgC/tgT	C212
5	109932889	C	T	mut/mut	ENSBTAT00000028802	Q0VBW6	protein_coding	DOWNSTREAM	MODIFIER
5	109932889	C	T	mut/mut	ENSBTAT00000028798	BORG5	protein_coding	SYNONYMOUS_CODING	LOW	SILENT	gaC/gaT	D357
5	110830711	G	A	mut/mut	ENSBTAT00000013405	TOM22	protein_coding	DOWNSTREAM	MODIFIER
5	110830711	G	A	mut/mut	ENSBTAT00000013418	JOS1	protein_coding	UTR_3_PRIME	MODIFIER
5	112372290	C	A	mut/mut	ENSBTAT00000003407	MKL1	protein_coding	UPSTREAM	MODIFIER
5	112612820	C	T	mut/mut	ENSBTAT00000008146	A7E3S8	protein_coding	UTR_3_PRIME	MODIFIER
5	118028551	T	C	mut/mut	ENSBTAT00000066162	CERK	protein_coding	INTRON	MODIFIER
5	118028551	T	C	mut/mut	ENSBTAT00000064397	CERK	protein_coding	SYNONYMOUS_CODING	LOW	SILENT	caA/caG	Q177
5	119801604	C	A	mut/mut	ENSBTAT00000000853	TUBGCP6	protein_coding	NON_SYNONYMOUS_CODING	MODERATE	MISSENSE	tGc/tTc	C332F
5	119819186	G	A	mut/mut	ENSBTAT00000026080	A5PJL3	protein_coding	DOWNSTREAM	MODIFIER
5	119819186	G	A	mut/mut	ENSBTAT00000042583	Q0V897	protein_coding	UTR_5_PRIME	MODIFIER
5	119819186	G	A	mut/mut	ENSBTAT00000014602	Q0V897	protein_coding	UTR_5_PRIME	MODIFIER
5	119840962	G	A	mut/mut	ENSBTAT00000022358	A1A4H8	protein_coding	UPSTREAM	MODIFIER
5	119840962	G	A	mut/mut	ENSBTAT00000019923	PLXNB2	protein_coding	UTR_3_PRIME	MODIFIER
5	120016912	C	T	mut/mut	ENSBTAT00000024829	PPP6R2	protein_coding	INTRON	MODIFIER
5	120016912	C	T	mut/mut	ENSBTAT00000052338	LMF2	protein_coding	NON_SYNONYMOUS_CODING	MODERATE	MISSENSE	Gtc/Atc	V721I
5	120016912	C	T	mut/mut	ENSBTAT00000016741	NCAPH2	protein_coding	UPSTREAM	MODIFIER
6	7798036	C	T	wt/mut	ENSBTAT00000018721	METTL14	protein_coding	UTR_3_PRIME	MODIFIER
6	16791227	T	C	wt/mut	ENSBTAT00000048867	CFI	protein_coding	INTRON	MODIFIER
6	16791227	T	C	wt/mut	ENSBTAT00000048867	CFI	protein_coding	SPLICE_SITE_REGION	LOW
6	20812929	C	T	wt/mut	ENSBTAT00000047794	ENSBTAG00000033643	protein_coding	SYNONYMOUS_CODING	LOW	SILENT	gcG/gcA	A131
6	20832544	C	T	wt/mut	ENSBTAT00000047794	ENSBTAG00000033643	protein_coding	INTRON	MODIFIER
6	21286199	A	G	wt/mut	ENSBTAT00000051836	ENSBTAG00000037336	miRNA	EXON	MODIFIER
6	25889912	C	T	wt/mut	ENSBTAT00000014026	DDT4L	protein_coding	START_GAINED	LOW
6	25889912	C	T	wt/mut	ENSBTAT00000014026	DDT4L	protein_coding	UTR_5_PRIME	MODIFIER
6	25890068	A	G	wt/mut	ENSBTAT00000014026	DDT4L	protein_coding	INTRON	MODIFIER
6	25893118	A	G	wt/mut	ENSBTAT00000014026	DDT4L	protein_coding	UTR_3_PRIME	MODIFIER
6	38309930	T	C	wt/mut	ENSBTAT00000000595	SIAL	protein_coding	NON_SYNONYMOUS_CODING	MODERATE	MISSENSE	gAa/gGa	E205G
6	44857341	T	C	wt/mut	ENSBTAT00000055094	PRGC1	protein_coding	INTRON	MODIFIER
6	44857341	T	C	wt/mut	ENSBTAT00000022636	PRGC1	protein_coding	UTR_3_PRIME	MODIFIER
6	46389938	T	TA	wt/mut	ENSBTAT00000047316	PI4K2B	protein_coding	UTR_3_PRIME	MODIFIER
6	46472107	C	T	wt/mut	ENSBTAT00000000852	ANAPC4	protein_coding	NON_SYNONYMOUS_CODING	MODERATE	MISSENSE	aCc/aTc	T40I
6	70584579	C	A	wt/mut	ENSBTAT00000027519	A0JN38	protein_coding	NON_SYNONYMOUS_CODING	MODERATE	MISSENSE	Gct/Tct	A201S
6	72977119	G	A	wt/mut	ENSBTAT00000046297	EXOC1	protein_coding	NON_SYNONYMOUS_CODING	MODERATE	MISSENSE	cGc/cAc	R595H
6	90251095	G	A	wt/mut	ENSBTAT00000022763	ALB	protein_coding	UTR_3_PRIME	MODIFIER
6	97989761	A	G	wt/mut	ENSBTAT00000045329	RGF1B	protein_coding	UTR_3_PRIME	MODIFIER
6	100014961	T	C	wt/mut	ENSBTAT00000024161	RT18C	protein_coding	DOWNSTREAM	MODIFIER
6	100014961	T	C	wt/mut	ENSBTAT00000018700	F175A	protein_coding	SYNONYMOUS_CODING	LOW	SILENT	gcA/gcG	A260
6	100025820	A	G	wt/mut	ENSBTAT00000018700	F175A	protein_coding	INTRON	MODIFIER
6	101373766	C	T	wt/mut	ENSBTAT00000017949	WDFY3	protein_coding	NON_SYNONYMOUS_CODING	MODERATE	MISSENSE	cGa/cAa	R1802Q
6	101373766	C	T	wt/mut	ENSBTAT00000061443	WDFY3	protein_coding	NON_SYNONYMOUS_CODING	MODERATE	MISSENSE	cGa/cAa	R1802Q
6	117736527	C	T	wt/mut	ENSBTAT00000055681	DHPR	protein_coding	NON_SYNONYMOUS_CODING	MODERATE	MISSENSE	Gtg/Atg	V110M
7	1508382	A	G	wt/mut	ENSBTAT00000064711	A7Z066	protein_coding	UTR_3_PRIME	MODIFIER
7	2114821	C	T	wt/mut	ENSBTAT00000019526	ATS2	protein_coding	NON_SYNONYMOUS_CODING	MODERATE	MISSENSE	Cgg/Tgg	R424W
7	2164548	A	T	wt/mut	ENSBTAT00000019526	ATS2	protein_coding	UTR_3_PRIME	MODIFIER
7	2185433	T	C	wt/mut	ENSBTAT00000021140	ZNF354C	protein_coding	NON_SYNONYMOUS_CODING	MODERATE	MISSENSE	cAg/cGg	Q360R
7	3729742	C	A	wt/mut	ENSBTAT00000010276	NDUAD	protein_coding	SYNONYMOUS_CODING	LOW	SILENT	ccG/ccT	P12
7	3729742	C	A	wt/mut	ENSBTAT00000008738	TSSK6	protein_coding	UPSTREAM	MODIFIER
7	3929646	C	G	wt/mut	ENSBTAT00000021354	TM6SF2	protein_coding	NON_SYNONYMOUS_CODING	MODERATE	MISSENSE	Ctc/Gtc	L122V
7	4045967	C	T	wt/mut	ENSBTAT00000002376	A5D7B0	protein_coding	UTR_3_PRIME	MODIFIER
7	4508477	G	A	wt/mut	ENSBTAT00000010124	TM59L	protein_coding	UTR_3_PRIME	MODIFIER
7	5449156	G	A	wt/mut	ENSBTAT00000047528	UNC13A	protein_coding	SYNONYMOUS_CODING	LOW	SILENT	gtG/gtA	V1552
7	5472523	C	T	wt/mut	ENSBTAT00000016841	GT251	protein_coding	UTR_3_PRIME	MODIFIER
7	5600215	G	A	wt/mut	ENSBTAT00000047511	TMEM221	protein_coding	NON_SYNONYMOUS_CODING	MODERATE	MISSENSE	Gtc/Atc	V132I
7	9595462	A	G	wt/mut	ENSBTAT00000024954	ENSBTAG00000036331	protein_coding	NON_SYNONYMOUS_CODING	MODERATE	MISSENSE	Att/Gtt	I139V
7	9912323	A	C	wt/mut	ENSBTAT00000064204	ENSBTAG00000046297	protein_coding	NON_SYNONYMOUS_CODING	MODERATE	MISSENSE	cAt/cCt	H155P
7	10013388	CG	C	wt/mut	ENSBTAT00000063516	ENSBTAG00000048208	protein_coding	FRAME_SHIFT	HIGH		tcg/	S275
7	10557079	A	C	wt/mut	ENSBTAT00000049823	ENSBTAG00000046513	protein_coding	NON_SYNONYMOUS_CODING	MODERATE	MISSENSE	atT/atG	I36M
7	11217238	G	A	wt/mut	ENSBTAT00000052770	ENSBTAG00000046397	protein_coding	NON_SYNONYMOUS_CODING	MODERATE	MISSENSE	tGc/tAc	C72Y
7	13961282	A	G	wt/mut	ENSBTAT00000008193	MAN2B1	protein_coding	SYNONYMOUS_CODING	LOW	SILENT	tcA/tcG	S373
7	17025774	G	A	wt/mut	ENSBTAT00000010785	CC151	protein_coding	SYNONYMOUS_CODING	LOW	SILENT	gcC/gcT	A470
7	17025774	G	A	wt/mut	ENSBTAT00000010783	RGL3	protein_coding	UPSTREAM	MODIFIER
7	17961985	T	A	wt/mut	ENSBTAT00000000805	Q3ZCE2	protein_coding	UTR_5_PRIME	MODIFIER
7	18035871	G	A	wt/mut	ENSBTAT00000035613	FBN3	protein_coding	SYNONYMOUS_CODING	LOW	SILENT	aaC/aaT	N1706
7	18044097	C	T	wt/mut	ENSBTAT00000035613	FBN3	protein_coding	NON_SYNONYMOUS_CODING	MODERATE	MISSENSE	Gag/Aag	E1515K
7	18398107	G	A	mut/mut	ENSBTAT00000018887	ADAMTS10	protein_coding	SYNONYMOUS_CODING	LOW	SILENT	atC/atT	I581
7	19813933	C	A	mut/mut	ENSBTAT00000002352	TMEM146	protein_coding	UPSTREAM	MODIFIER
7	19813933	C	A	mut/mut	ENSBTAT00000002350	LONP1	protein_coding	UPSTREAM	MODIFIER
7	22468670	G	A	mut/mut	ENSBTAT00000000958	TMPRSS9	protein_coding	SYNONYMOUS_CODING	LOW	SILENT	gaC/gaT	D411
7	31967479	G	A	mut/mut	ENSBTAT00000027421	PRDM6	protein_coding	SYNONYMOUS_CODING	LOW	SILENT	tgC/tgT	C421
7	38795572	C	T	wt/mut	ENSBTAT00000043906	SEMA6A	protein_coding	UTR_3_PRIME	MODIFIER
7	41172604	G	A	wt/mut	ENSBTAT00000008427	ZNF354A	protein_coding	SYNONYMOUS_CODING	LOW	SILENT	Cta/Tta	L85
7	41172606	G	A	wt/mut	ENSBTAT00000008427	ZNF354A	protein_coding	NON_SYNONYMOUS_CODING	MODERATE	MISSENSE	tCt/tTt	S84F
7	42948353	A	G	wt/mut	ENSBTAT00000056802	ENSBTAG00000046042	pseudogene	EXON	MODIFIER
7	49216208	C	T	wt/mut	ENSBTAT00000029021	SMAD5	protein_coding	UTR_3_PRIME	MODIFIER
7	49962384	C	T	wt/mut	ENSBTAT00000004556	Q17QR9	protein_coding	SYNONYMOUS_CODING	LOW	SILENT	acG/acA	T156
7	59382097	C	T	wt/mut	ENSBTAT00000066093	ENSBTAG00000047554	miRNA	UPSTREAM	MODIFIER
7	59382097	C	T	wt/mut	ENSBTAT00000008902	A6QLR2	protein_coding	UTR_5_PRIME	MODIFIER
7	59461552	A	G	wt/mut	ENSBTAT00000015463	RBM27	protein_coding	SYNONYMOUS_CODING	LOW	SILENT	tcA/tcG	S1010
7	59461623	T	A	wt/mut	ENSBTAT00000015463	RBM27	protein_coding	INTRON	MODIFIER
7	59461623	T	A	wt/mut	ENSBTAT00000015463	RBM27	protein_coding	SPLICE_SITE_REGION	LOW
7	60550430	C	T	wt/mut	ENSBTAT00000054821	STK32A	protein_coding	SYNONYMOUS_CODING	LOW	SILENT	gcC/gcT	A181
7	60579268	A	AT	wt/mut	ENSBTAT00000054821	STK32A	protein_coding	UTR_3_PRIME	MODIFIER
7	60579490	A	G	wt/mut	ENSBTAT00000054821	STK32A	protein_coding	UTR_3_PRIME	MODIFIER
7	60579539	G	A	wt/mut	ENSBTAT00000054821	STK32A	protein_coding	UTR_3_PRIME	MODIFIER
7	60809513	ATC	A	wt/mut	ENSBTAT00000004348	JAKMIP2	protein_coding	UTR_3_PRIME	MODIFIER
7	60831370	G	GA	wt/mut	ENSBTAT00000004348	JAKMIP2	protein_coding	INTRON	MODIFIER
7	60831370	G	GA	wt/mut	ENSBTAT00000004348	JAKMIP2	protein_coding	SPLICE_SITE_REGION	LOW
7	60856850	A	G	wt/mut	ENSBTAT00000004348	JAKMIP2	protein_coding	SYNONYMOUS_CODING	LOW	SILENT	aaT/aaC	N302
7	60858786	T	C	wt/mut	ENSBTAT00000004348	JAKMIP2	protein_coding	SYNONYMOUS_CODING	LOW	SILENT	gaA/gaG	E264
7	61133274	G	C	wt/mut	ENSBTAT00000020555	CE046	protein_coding	UTR_3_PRIME	MODIFIER
7	61139835	T	C	wt/mut	ENSBTAT00000020555	CE046	protein_coding	SYNONYMOUS_CODING	LOW	SILENT	gcA/gcG	A61
7	61907672	C	T	wt/mut	ENSBTAT00000014383	F1N3N9	protein_coding	UTR_3_PRIME	MODIFIER
7	63177426	C	T	wt/mut	ENSBTAT00000017197	PPARGC1B	protein_coding	NON_SYNONYMOUS_CODING	MODERATE	MISSENSE	Cgc/Tgc	R899C
7	64753392	G	A	wt/mut	ENSBTAT00000061431	ENSBTAG00000003498	protein_coding	SYNONYMOUS_CODING	LOW	SILENT	acC/acT	T1430
7	70027688	A	AAT	wt/mut	ENSBTAT00000061429	SGCD	protein_coding	UTR_3_PRIME	MODIFIER
7	71361785	A	G	wt/mut	ENSBTAT00000013678	THG1	protein_coding	NON_SYNONYMOUS_CODING	MODERATE	MISSENSE	aAa/aGa	K34R
7	74110448	T	G	wt/mut	ENSBTAT00000011131	SLU7	protein_coding	NON_SYNONYMOUS_CODING	MODERATE	MISSENSE	Aaa/Caa	K131Q
7	82956394	T	C	wt/mut	ENSBTAT00000042733	A5PKK0	protein_coding	UTR_3_PRIME	MODIFIER
7	84504898	G	A	wt/mut	ENSBTAT00000055255	A4FUE9	protein_coding	UTR_3_PRIME	MODIFIER
7	99032133	T	G	wt/mut	ENSBTAT00000015624	Q2KIV5	protein_coding	NON_SYNONYMOUS_CODING	MODERATE	MISSENSE	Aaa/Caa	K60Q
7	112170068	C	T	wt/mut	ENSBTAT00000042614	TMEM232	protein_coding	NON_SYNONYMOUS_CODING	MODERATE	MISSENSE	Gtc/Atc	V487I
8	226617	C	T	wt/mut	ENSBTAT00000004062	HIAL1	protein_coding	UTR_3_PRIME	MODIFIER
8	7101830	C	T	wt/mut	ENSBTAT00000050255	ENSBTAG00000035768	protein_coding	SYNONYMOUS_CODING	LOW	SILENT	gcC/gcT	A498
8	7470943	C	T	wt/mut	ENSBTAT00000006262	NEIL2	protein_coding	NON_SYNONYMOUS_CODING	MODERATE	MISSENSE	Gac/Aac	D44N
8	22975780	A	G	wt/mut	ENSBTAT00000066113	ENSBTAG00000047134	protein_coding	NON_SYNONYMOUS_CODING	MODERATE	MISSENSE	aAc/aGc	N89S
8	28680422	A	G	wt/mut	ENSBTAT00000065456	C9orf93	protein_coding	NON_SYNONYMOUS_CODING	MODERATE	MISSENSE	Ttc/Ctc	F739L
8	28680422	A	G	wt/mut	ENSBTAT00000020964	C9orf93	protein_coding	NON_SYNONYMOUS_CODING	MODERATE	MISSENSE	Ttc/Ctc	F747L
8	59762228	C	T	wt/mut	ENSBTAT00000061353	PIGO	protein_coding	NON_SYNONYMOUS_CODING	MODERATE	MISSENSE	Ggc/Agc	G29S
8	60645303	G	A	wt/mut	ENSBTAT00000063332	ENSBTAG00000047099	protein_coding	NON_SYNONYMOUS_CODING	MODERATE	MISSENSE	aCa/aTa	T111I
8	60669172	G	A	wt/mut	ENSBTAT00000031236	ENSBTAG00000032671	protein_coding	NON_SYNONYMOUS_CODING	MODERATE	MISSENSE	gCg/gTg	A163V
8	60849480	G	A	wt/mut	ENSBTAT00000055956	CLCA	protein_coding	UTR_5_PRIME	MODIFIER
8	60849480	G	A	wt/mut	ENSBTAT00000046425	CLCA	protein_coding	UTR_5_PRIME	MODIFIER
8	60849480	G	A	wt/mut	ENSBTAT00000001518	CLCA	protein_coding	UTR_5_PRIME	MODIFIER
8	72569325	C	T	wt/mut	ENSBTAT00000056180	ADAM7	protein_coding	SYNONYMOUS_CODING	LOW	SILENT	caC/caT	H34
8	72583938	A	G	wt/mut	ENSBTAT00000056180	ADAM7	protein_coding	NON_SYNONYMOUS_CODING	MODERATE	MISSENSE	Agt/Ggt	S337G
8	75817861	C	T	wt/mut	ENSBTAT00000007819	PTK2B	protein_coding	SYNONYMOUS_CODING	LOW	SILENT	cgC/cgT	R165
8	75874503	G	A	mut/mut	ENSBTAT00000002910	F1N4T3	protein_coding	SYNONYMOUS_CODING	LOW	SILENT	gtC/gtT	V316
8	75992699	G	A	wt/mut	ENSBTAT00000038177	GGLO	protein_coding	SYNONYMOUS_CODING	LOW	SILENT	gcG/gcA	A161
8	76025074	C	A	wt/mut	ENSBTAT00000020003	ENSBTAG00000015027	protein_coding	NON_SYNONYMOUS_CODING	MODERATE	MISSENSE	Gcg/Tcg	A372S
8	76541087	C	T	wt/mut	ENSBTAT00000004312	A5PJU0	protein_coding	UTR_3_PRIME	MODIFIER
8	76548015	C	T	wt/mut	ENSBTAT00000004312	A5PJU0	protein_coding	NON_SYNONYMOUS_CODING	MODERATE	MISSENSE	Gtg/Atg	V360M
8	76551114	G	A	wt/mut	ENSBTAT00000004312	A5PJU0	protein_coding	NON_SYNONYMOUS_CODING	MODERATE	MISSENSE	Cgg/Tgg	R110W
8	76673667	G	A	wt/mut	ENSBTAT00000000930	UBAP2	protein_coding	NON_SYNONYMOUS_CODING	MODERATE	MISSENSE	tCg/tTg	S761L
8	76703613	G	A	wt/mut	ENSBTAT00000000930	UBAP2	protein_coding	SYNONYMOUS_CODING	LOW	SILENT	taC/taT	Y273
8	77230716	G	A	wt/mut	ENSBTAT00000011255	ENHO	protein_coding	DOWNSTREAM	MODIFIER
8	77230716	G	A	wt/mut	ENSBTAT00000011254	DNAI1	protein_coding	SYNONYMOUS_CODING	LOW	SILENT	gtG/gtA	V628
8	80654112	ACTT	A	wt/mut	ENSBTAT00000044756	GOLM1	protein_coding	CODON_CHANGE_PLUS_CODON_DELETION	MODERATE		gaagtc/gtc	EV176V
8	83522902	T	C	wt/mut	ENSBTAT00000013074	ENSBTAG00000009903	protein_coding	DOWNSTREAM	MODIFIER
8	83522902	T	C	wt/mut	ENSBTAT00000065176	ENSBTAG00000009903	protein_coding	NON_SYNONYMOUS_CODING	MODERATE	MISSENSE	tAt/tGt	Y246C
8	83522953	C	T	wt/mut	ENSBTAT00000013074	ENSBTAG00000009903	protein_coding	DOWNSTREAM	MODIFIER
8	83522953	C	T	wt/mut	ENSBTAT00000065176	ENSBTAG00000009903	protein_coding	NON_SYNONYMOUS_CODING	MODERATE	MISSENSE	gGa/gAa	G229E
8	86424671	A	G	wt/mut	ENSBTAT00000017171	PHF2	protein_coding	UTR_3_PRIME	MODIFIER
8	88707717	G	A	wt/mut	ENSBTAT00000019304	DIRAS2	protein_coding	UTR_3_PRIME	MODIFIER
8	90235161	G	A	wt/mut	ENSBTAT00000002525	A5D7C8	protein_coding	NON_SYNONYMOUS_CODING	MODERATE	MISSENSE	Gag/Aag	E200K
8	104331864	C	T	wt/mut	ENSBTAT00000061293	BSPRY	protein_coding	DOWNSTREAM	MODIFIER
8	104331864	C	T	wt/mut	ENSBTAT00000000314	HDHD3	protein_coding	UTR_3_PRIME	MODIFIER
8	112318374	C	T	wt/mut	ENSBTAT00000016204	Q1A7A4	protein_coding	NON_SYNONYMOUS_CODING	MODERATE	MISSENSE	Gca/Aca	A215T
8	112990590	G	A	wt/mut	ENSBTAT00000062280	snoU13	snoRNA	DOWNSTREAM	MODIFIER
8	112990590	G	A	wt/mut	ENSBTAT00000011449	TTC15	protein_coding	SYNONYMOUS_CODING	LOW	SILENT	agC/agT	S344
9	18690506	G	A	wt/mut	ENSBTAT00000027750	A8NIA8	protein_coding	NON_SYNONYMOUS_CODING	MODERATE	MISSENSE	Gct/Act	A19T
9	40237570	A	C	wt/mut	ENSBTAT00000028664	S22AG	protein_coding	INTRON	MODIFIER
9	40237570	A	C	wt/mut	ENSBTAT00000028664	S22AG	protein_coding	SPLICE_SITE_REGION	LOW
9	40972515	C	A	wt/mut	ENSBTAT00000007665	Q1RMU9	protein_coding	NON_SYNONYMOUS_CODING	MODERATE	MISSENSE	Gca/Tca	A315S
9	41189756	GC	G	wt/mut	ENSBTAT00000010714	MICAL1	protein_coding	INTRON	MODIFIER
9	41189756	GC	G	wt/mut	ENSBTAT00000010714	MICAL1	protein_coding	SPLICE_SITE_REGION	LOW
9	41197816	G	A	wt/mut	ENSBTAT00000010714	MICAL1	protein_coding	DOWNSTREAM	MODIFIER
9	41197816	G	A	wt/mut	ENSBTAT00000010706	SMPD2	protein_coding	NON_SYNONYMOUS_CODING	MODERATE	MISSENSE	gCg/gTg	A345V
9	41197816	G	A	wt/mut	ENSBTAT00000010705	PPIL6	protein_coding	UPSTREAM	MODIFIER
9	41197860	T	C	wt/mut	ENSBTAT00000010714	MICAL1	protein_coding	DOWNSTREAM	MODIFIER
9	41197860	T	C	wt/mut	ENSBTAT00000010706	SMPD2	protein_coding	SYNONYMOUS_CODING	LOW	SILENT	gcA/gcG	A330
9	41197860	T	C	wt/mut	ENSBTAT00000010705	PPIL6	protein_coding	UPSTREAM	MODIFIER
9	41786887	G	A	wt/mut	ENSBTAT00000006360	ARMC2	protein_coding	NON_SYNONYMOUS_CODING	MODERATE	MISSENSE	gCg/gTg	A123V
9	45785966	A	G	wt/mut	ENSBTAT00000002010	HACE1	protein_coding	NON_SYNONYMOUS_CODING	MODERATE	MISSENSE	Aca/Gca	T257A
9	60555717	G	C	wt/mut	ENSBTAT00000003401	M3K7	protein_coding	UTR_5_PRIME	MODIFIER
9	61670325	G	GT	wt/mut	ENSBTAT00000024526	GBRR2	protein_coding	INTRON	MODIFIER
9	61670325	G	GT	wt/mut	ENSBTAT00000024531	RRAGD	protein_coding	INTRON	MODIFIER
9	61670325	G	GT	wt/mut	ENSBTAT00000050515	GBRR2	protein_coding	INTRON	MODIFIER
9	61670325	G	GT	wt/mut	ENSBTAT00000024526	GBRR2	protein_coding	SPLICE_SITE_DONOR	HIGH
9	61670325	G	GT	wt/mut	ENSBTAT00000050515	GBRR2	protein_coding	SPLICE_SITE_DONOR	HIGH
9	63523870	G	A	wt/mut	ENSBTAT00000064161	ZNF292	protein_coding	NON_SYNONYMOUS_CODING	MODERATE	MISSENSE	cCa/cTa	P1929L
9	66161688	C	T	wt/mut	ENSBTAT00000004386	KIAA1009	protein_coding	NON_SYNONYMOUS_CODING	MODERATE	MISSENSE	Cat/Tat	H299Y
9	66247914	C	T	wt/mut	ENSBTAT00000000321	A6H7D6	protein_coding	INTRON	MODIFIER
9	66620576	C	T	wt/mut	ENSBTAT00000063278	ENSBTAG00000026578	protein_coding	DOWNSTREAM	MODIFIER
9	66620576	C	T	wt/mut	ENSBTAT00000037837	ENSBTAG00000026578	protein_coding	NON_SYNONYMOUS_CODING	MODERATE	MISSENSE	cGt/cAt	R302H
9	66620576	C	T	wt/mut	ENSBTAT00000065464	ENSBTAG00000026578	protein_coding	NON_SYNONYMOUS_CODING	MODERATE	MISSENSE	cGt/cAt	R307H
9	66622119	T	C	wt/mut	ENSBTAT00000037837	ENSBTAG00000026578	protein_coding	NON_SYNONYMOUS_CODING	MODERATE	MISSENSE	Atg/Gtg	M214V
9	66622119	T	C	wt/mut	ENSBTAT00000063278	ENSBTAG00000026578	protein_coding	NON_SYNONYMOUS_CODING	MODERATE	MISSENSE	Atg/Gtg	M219V
9	66622119	T	C	wt/mut	ENSBTAT00000065464	ENSBTAG00000026578	protein_coding	NON_SYNONYMOUS_CODING	MODERATE	MISSENSE	Atg/Gtg	M219V
9	71493099	C	G	wt/mut	ENSBTAT00000063095	ENSBTAG00000046954	protein_coding	NON_SYNONYMOUS_CODING	MODERATE	MISSENSE	aCa/aGa	T23R
9	71493099	C	G	wt/mut	ENSBTAT00000064665	ENSBTAG00000046954	protein_coding	NON_SYNONYMOUS_CODING	MODERATE	MISSENSE	aCa/aGa	T24R
9	74257442	G	A	wt/mut	ENSBTAT00000016017	MYB	protein_coding	UTR_3_PRIME	MODIFIER
9	74257442	G	A	wt/mut	ENSBTAT00000045964	MYB	protein_coding	UTR_3_PRIME	MODIFIER
9	77240631	C	T	wt/mut	ENSBTAT00000000305	NHSL1	protein_coding	NON_SYNONYMOUS_CODING	MODERATE	MISSENSE	Gac/Aac	D685N
9	77240631	C	T	wt/mut	ENSBTAT00000064743	ENSBTAG00000046134	miRNA	UPSTREAM	MODIFIER
9	77652526	C	T	wt/mut	ENSBTAT00000045835	ECT2L	protein_coding	INTRON	MODIFIER
9	77652526	C	T	wt/mut	ENSBTAT00000039145	ECT2L	protein_coding	NON_SYNONYMOUS_CODING	MODERATE	MISSENSE	Ctt/Ttt	L707F
9	85170773	T	G	wt/mut	ENSBTAT00000022407	C6orf103	protein_coding	INTRON	MODIFIER
9	85170773	T	G	wt/mut	ENSBTAT00000063488	C6orf103	protein_coding	SYNONYMOUS_CODING	LOW	SILENT	acT/acG	T1225
9	89558640	C	G	wt/mut	ENSBTAT00000019669	AKAP12	protein_coding	UPSTREAM	MODIFIER
9	90402809	G	A	wt/mut	ENSBTAT00000012328	SYNE1	protein_coding	SYNONYMOUS_CODING	LOW	SILENT	tcC/tcT	S6631
9	90500549	G	T	wt/mut	ENSBTAT00000012328	SYNE1	protein_coding	NON_SYNONYMOUS_CODING	MODERATE	MISSENSE	gCc/gAc	A4223D
9	93284703	C	T	wt/mut	ENSBTAT00000065189	TFB1M	protein_coding	NON_SYNONYMOUS_CODING	MODERATE	MISSENSE	atG/atA	M173I
9	93284703	C	T	wt/mut	ENSBTAT00000045233	TFB1M	protein_coding	NON_SYNONYMOUS_CODING	MODERATE	MISSENSE	atG/atA	M173I
9	93284703	C	T	wt/mut	ENSBTAT00000045235	TFB1M	protein_coding	NON_SYNONYMOUS_CODING	MODERATE	MISSENSE	atG/atA	M173I
9	98033784	C	A	wt/mut	ENSBTAT00000053284	A7E350	protein_coding	NON_SYNONYMOUS_CODING	MODERATE	MISSENSE	gaG/gaT	E466D
9	98033784	C	A	wt/mut	ENSBTAT00000001674	A7E350	protein_coding	NON_SYNONYMOUS_CODING	MODERATE	MISSENSE	gaG/gaT	E466D
9	101961343	G	A	wt/mut	ENSBTAT00000020582	Q2NL15	protein_coding	NON_SYNONYMOUS_CODING	MODERATE	MISSENSE	Cgg/Tgg	R28W
9	105552678	C	T	wt/mut	ENSBTAT00000055791	F120B	protein_coding	INTRON	MODIFIER
9	105552678	C	T	wt/mut	ENSBTAT00000005065	F120B	protein_coding	NON_SYNONYMOUS_CODING	MODERATE	MISSENSE	Cgg/Tgg	R568W
10	2420920	C	T	wt/mut	ENSBTAT00000018745	YTHDC2	protein_coding	NON_SYNONYMOUS_CODING	MODERATE	MISSENSE	Cgg/Tgg	R1246W
10	4608561	G	T	mut/mut	ENSBTAT00000063730	CDO1	protein_coding	DOWNSTREAM	MODIFIER
10	4608561	G	T	mut/mut	ENSBTAT00000023186	CDO1	protein_coding	UPSTREAM	MODIFIER
10	7390199	G	A	mut/mut	ENSBTAT00000036622	SV2C	protein_coding	NON_SYNONYMOUS_CODING	MODERATE	MISSENSE	cGa/cAa	R272Q
10	7896709	T	C	wt/mut	ENSBTAT00000026902	F1N4J9	protein_coding	UTR_3_PRIME	MODIFIER
10	10985058	T	G	wt/mut	ENSBTAT00000036603	TSP4	protein_coding	INTRON	MODIFIER
10	10985058	T	G	wt/mut	ENSBTAT00000036603	TSP4	protein_coding	SPLICE_SITE_REGION	LOW
10	10985059	C	A	wt/mut	ENSBTAT00000036603	TSP4	protein_coding	INTRON	MODIFIER
10	10985059	C	A	wt/mut	ENSBTAT00000036603	TSP4	protein_coding	SPLICE_SITE_REGION	LOW
10	11069824	C	T	wt/mut	ENSBTAT00000002123	SERINC5	protein_coding	SYNONYMOUS_CODING	LOW	SILENT	acG/acA	T204
10	11077669	A	G	wt/mut	ENSBTAT00000002123	SERINC5	protein_coding	INTRON	MODIFIER
10	11077669	A	G	wt/mut	ENSBTAT00000002123	SERINC5	protein_coding	SPLICE_SITE_REGION	LOW
10	12787581	G	A	wt/mut	ENSBTAT00000036967	MEGF11	protein_coding	SYNONYMOUS_CODING	LOW	SILENT	ccC/ccT	P244
10	15570944	A	G	mut/mut	ENSBTAT00000063064	ENSBTAG00000045866	protein_coding	NON_SYNONYMOUS_CODING	MODERATE	MISSENSE	tTt/tCt	F34S
10	15837337	C	T	mut/mut	ENSBTAT00000011888	A7E3L4	protein_coding	NON_SYNONYMOUS_CODING	MODERATE	MISSENSE	tCg/tTg	S53L
10	18675891	T	C	mut/mut	ENSBTAT00000009780	ENSBTAG00000007433	protein_coding	SYNONYMOUS_CODING	LOW	SILENT	aaA/aaG	K2137
10	20591489	G	A	mut/mut	ENSBTAT00000009407	NYNRIN	protein_coding	SYNONYMOUS_CODING	LOW	SILENT	tcC/tcT	S1533
10	20898063	G	A	mut/mut	ENSBTAT00000002437	NRL	protein_coding	DOWNSTREAM	MODIFIER
10	20898063	G	A	mut/mut	ENSBTAT00000002436	CPNE6	protein_coding	SYNONYMOUS_CODING	LOW	SILENT	ttC/ttT	F357
10	20960732	T	C	mut/mut	ENSBTAT00000064454	ENSBTAG00000045993	protein_coding	INTRON	MODIFIER
10	20960732	T	C	mut/mut	ENSBTAT00000064454	ENSBTAG00000045993	protein_coding	SPLICE_SITE_ACCEPTOR	HIGH
10	20960732	T	C	mut/mut	ENSBTAT00000064454	ENSBTAG00000045993	protein_coding	SPLICE_SITE_DONOR	HIGH
10	26389316	G	A	mut/mut	ENSBTAT00000011586	RNAS1	protein_coding	NON_SYNONYMOUS_CODING	MODERATE	MISSENSE	cGt/cAt	R111H
10	34210577	G	A	mut/mut	ENSBTAT00000029159	RASGRP1	protein_coding	SYNONYMOUS_CODING	LOW	SILENT	ttC/ttT	F724
10	34220066	G	A	mut/mut	ENSBTAT00000029159	RASGRP1	protein_coding	NON_SYNONYMOUS_CODING	MODERATE	MISSENSE	cCg/cTg	P401L
10	38371549	G	A	mut/mut	ENSBTAT00000028086	UBR1	protein_coding	NON_SYNONYMOUS_CODING	MODERATE	MISSENSE	Cca/Tca	P853S
10	42671316	T	G	mut/mut	ENSBTAT00000062960	ENSBTAG00000045661	misc_RNA	UPSTREAM	MODIFIER
10	43273119	G	A	mut/mut	ENSBTAT00000020228	ATP5S	protein_coding	NON_SYNONYMOUS_CODING	MODERATE	MISSENSE	cGc/cAc	R63H
10	56709716	T	G	wt/mut	ENSBTAT00000061231	WDR72	protein_coding	INTRON	MODIFIER
10	56709716	T	G	wt/mut	ENSBTAT00000061231	WDR72	protein_coding	SPLICE_SITE_REGION	LOW
10	61627502	G	A	wt/mut	ENSBTAT00000015489	SHC4	protein_coding	SYNONYMOUS_CODING	LOW	SILENT	ccG/ccA	P204
10	62043339	C	G	wt/mut	ENSBTAT00000002944	FBN1	protein_coding	SYNONYMOUS_CODING	LOW	SILENT	ccC/ccG	P793
10	68076119	C	T	wt/mut	ENSBTAT00000014296	ATG14	protein_coding	UTR_3_PRIME	MODIFIER
10	69288518	A	G	wt/mut	ENSBTAT00000052373	C10H14orf101	protein_coding	INTRON	MODIFIER
10	69297515	C	T	wt/mut	ENSBTAT00000052373	C10H14orf101	protein_coding	NON_SYNONYMOUS_CODING	MODERATE	MISSENSE	Cca/Tca	P316S
10	69301864	C	T	wt/mut	ENSBTAT00000052373	C10H14orf101	protein_coding	NON_SYNONYMOUS_CODING	MODERATE	MISSENSE	Cgt/Tgt	R405C
10	72577696	T	C	wt/mut	ENSBTAT00000018737	C14orf135	protein_coding	NON_SYNONYMOUS_CODING	MODERATE	MISSENSE	Tac/Cac	Y93H
10	76542893	A	G	wt/mut	ENSBTAT00000029285	SYNE2	protein_coding	NON_SYNONYMOUS_CODING	MODERATE	MISSENSE	aAg/aGg	K2748R
10	76549184	G	A	wt/mut	ENSBTAT00000029285	SYNE2	protein_coding	NON_SYNONYMOUS_CODING	MODERATE	MISSENSE	Gtc/Atc	V3427I
10	81196321	G	T	wt/mut	ENSBTAT00000028279	DCAF5	protein_coding	SYNONYMOUS_CODING	LOW	SILENT	cgC/cgA	R382
10	82271896	A	G	wt/mut	ENSBTAT00000022798	SLC8A3	protein_coding	SYNONYMOUS_CODING	LOW	SILENT	gcT/gcC	A444
10	88812942	A	G	wt/mut	ENSBTAT00000016290	ESRRB	protein_coding	SYNONYMOUS_CODING	LOW	SILENT	gcA/gcG	A347
10	88817990	A	G	wt/mut	ENSBTAT00000016290	ESRRB	protein_coding	INTRON	MODIFIER
10	88818022	A	G	wt/mut	ENSBTAT00000016290	ESRRB	protein_coding	SYNONYMOUS_CODING	LOW	SILENT	gcA/gcG	A407
10	89732252	C	T	wt/mut	ENSBTAT00000065569	ISM2	protein_coding	INTRON	MODIFIER
10	89732252	C	T	wt/mut	ENSBTAT00000055095	ISM2	protein_coding	NON_SYNONYMOUS_CODING	MODERATE	MISSENSE	cGa/cAa	R165Q
10	101589975	G	C	wt/mut	ENSBTAT00000042964	TTC8	protein_coding	NON_SYNONYMOUS_CODING	MODERATE	MISSENSE	aGt/aCt	S160T
11	1619944	C	T	wt/mut	ENSBTAT00000063189	C4IXV8	protein_coding	SYNONYMOUS_CODING	LOW	SILENT	acG/acA	T306
11	2242274	G	A	wt/mut	ENSBTAT00000027119	F1MP41	protein_coding	NON_SYNONYMOUS_CODING	MODERATE	MISSENSE	cCg/cTg	P81L
11	2242274	G	A	wt/mut	ENSBTAT00000027119	F1MP41	protein_coding	SPLICE_SITE_REGION	LOW
11	2251834	C	A	wt/mut	ENSBTAT00000027120	F1MP34	protein_coding	NON_SYNONYMOUS_CODING	MODERATE	MISSENSE	Gcg/Tcg	A150S
11	10182868	C	T	wt/mut	ENSBTAT00000000617	Q2KIQ3	protein_coding	DOWNSTREAM	MODIFIER
11	10182868	C	T	wt/mut	ENSBTAT00000000619	RTKN	protein_coding	NON_SYNONYMOUS_CODING	MODERATE	MISSENSE	aCg/aTg	T263M
11	14176562	A	G	wt/mut	ENSBTAT00000016620	XDH	protein_coding	UTR_3_PRIME	MODIFIER
11	14176562	A	G	wt/mut	ENSBTAT00000032589	XDH	protein_coding	UTR_3_PRIME	MODIFIER
11	14753628	A	C	wt/mut	ENSBTAT00000046919	SPAST	protein_coding	SYNONYMOUS_CODING	LOW	SILENT	atA/atC	I435
11	14865578	A	G	wt/mut	ENSBTAT00000010814	NLRC4	protein_coding	SYNONYMOUS_CODING	LOW	SILENT	gcT/gcC	A664
11	26145072	G	A	wt/mut	ENSBTAT00000021768	F1N3L2	protein_coding	SYNONYMOUS_CODING	LOW	SILENT	tcC/tcT	S98
11	36424429	G	GAT	wt/mut	ENSBTAT00000000111	GPR75	protein_coding	UPSTREAM	MODIFIER
11	36424429	G	GAT	wt/mut	ENSBTAT00000027001	A3KMZ1	protein_coding	UTR_3_PRIME	MODIFIER
11	36424981	T	A	wt/mut	ENSBTAT00000000111	GPR75	protein_coding	UPSTREAM	MODIFIER
11	36424981	T	A	wt/mut	ENSBTAT00000027001	A3KMZ1	protein_coding	UTR_3_PRIME	MODIFIER
11	36481392	C	T	wt/mut	ENSBTAT00000027001	A3KMZ1	protein_coding	INTRON	MODIFIER
11	36481392	C	T	wt/mut	ENSBTAT00000027001	A3KMZ1	protein_coding	SPLICE_SITE_REGION	LOW
11	43166181	C	G	wt/mut	ENSBTAT00000021985	Q17QR0	protein_coding	SYNONYMOUS_CODING	LOW	SILENT	ccG/ccC	P31
11	43527087	C	T	wt/mut	ENSBTAT00000020447	REL	protein_coding	SYNONYMOUS_CODING	LOW	SILENT	gtC/gtT	V386
11	70750257	C	G	wt/mut	ENSBTAT00000032980	C2orf71	protein_coding	INTRON	MODIFIER
11	70750257	C	G	wt/mut	ENSBTAT00000063365	C2orf71	protein_coding	SYNONYMOUS_CODING	LOW	SILENT	ggC/ggG	G1226
11	70811114	G	A	wt/mut	ENSBTAT00000061215	FAM179A	protein_coding	NON_SYNONYMOUS_CODING	MODERATE	MISSENSE	Cgg/Tgg	R161W
11	70811114	G	A	wt/mut	ENSBTAT00000053698	FAM179A	protein_coding	NON_SYNONYMOUS_CODING	MODERATE	MISSENSE	Cgg/Tgg	R161W
11	70811827	G	A	wt/mut	ENSBTAT00000061215	FAM179A	protein_coding	NON_SYNONYMOUS_CODING	MODERATE	MISSENSE	Cgt/Tgt	R141C
11	70811827	G	A	wt/mut	ENSBTAT00000053698	FAM179A	protein_coding	NON_SYNONYMOUS_CODING	MODERATE	MISSENSE	Cgt/Tgt	R141C
11	72102322	G	A	wt/mut	ENSBTAT00000065671	C2orf16	protein_coding	NON_SYNONYMOUS_CODING	MODERATE	MISSENSE	cCa/cTa	P204L
11	72225978	G	C	wt/mut	ENSBTAT00000024164	IFT172	protein_coding	DOWNSTREAM	MODIFIER
11	72225978	G	C	wt/mut	ENSBTAT00000024159	Q08DY5	protein_coding	INTRON	MODIFIER
11	72225978	G	C	wt/mut	ENSBTAT00000024159	Q08DY5	protein_coding	SPLICE_SITE_REGION	LOW
11	72225978	G	C	wt/mut	ENSBTAT00000024162	KRTCAP3	protein_coding	UPSTREAM	MODIFIER
11	75291159	C	T	wt/mut	ENSBTAT00000043605	KLHL29	protein_coding	UTR_3_PRIME	MODIFIER
11	77493252	T	C	wt/mut	ENSBTAT00000005996	ENSBTAG00000004565	pseudogene	EXON	MODIFIER
11	81032482	G	A	wt/mut	ENSBTAT00000024303	SMC6	protein_coding	SYNONYMOUS_CODING	LOW	SILENT	gaG/gaA	E321
11	86867428	G	T	wt/mut	ENSBTAT00000032875	A4IFJ9	protein_coding	SYNONYMOUS_CODING	LOW	SILENT	atC/atA	I215
11	92740372	C	A	wt/mut	ENSBTAT00000017043	A7E2Z5	protein_coding	UTR_3_PRIME	MODIFIER
11	92740592	A	G	wt/mut	ENSBTAT00000017043	A7E2Z5	protein_coding	UTR_3_PRIME	MODIFIER
11	92866912	G	A	wt/mut	ENSBTAT00000017043	A7E2Z5	protein_coding	SYNONYMOUS_CODING	LOW	SILENT	acC/acT	T187
11	94012236	G	A	wt/mut	ENSBTAT00000032789	RC3H2	protein_coding	INTRON	MODIFIER
11	94012236	G	A	wt/mut	ENSBTAT00000032789	RC3H2	protein_coding	SPLICE_SITE_REGION	LOW
11	98959456	G	A	wt/mut	ENSBTAT00000020526	Q0VCQ2	protein_coding	NON_SYNONYMOUS_CODING	MODERATE	MISSENSE	cGa/cAa	R43Q
11	99093854	C	A	wt/mut	ENSBTAT00000020333	GLE1	protein_coding	NON_SYNONYMOUS_CODING	MODERATE	MISSENSE	gCc/gAc	A415D
11	99093854	C	A	wt/mut	ENSBTAT00000020333	GLE1	protein_coding	SPLICE_SITE_REGION	LOW
11	99261647	G	A	wt/mut	ENSBTAT00000013468	ZER1	protein_coding	SYNONYMOUS_CODING	LOW	SILENT	ggC/ggT	G639
11	99532393	C	T	wt/mut	ENSBTAT00000014090	FA73B	protein_coding	UTR_5_PRIME	MODIFIER
11	103812839	G	A	wt/mut	ENSBTAT00000057004	ENSBTAG00000023064	protein_coding	NON_SYNONYMOUS_CODING	MODERATE	MISSENSE	aCg/aTg	T298M
11	103812839	G	A	wt/mut	ENSBTAT00000031357	ENSBTAG00000023064	protein_coding	NON_SYNONYMOUS_CODING	MODERATE	MISSENSE	aCg/aTg	T298M
11	104352210	G	A	wt/mut	ENSBTAT00000005418	C9orf96	protein_coding	NON_SYNONYMOUS_CODING	MODERATE	MISSENSE	cGc/cAc	R286H
12	31465070	G	A	wt/mut	ENSBTAT00000011448	SLC46A3	protein_coding	NON_SYNONYMOUS_CODING	MODERATE	MISSENSE	Gct/Act	A17T
12	44351730	T	G	wt/mut	ENSBTAT00000011402	KLHL1	protein_coding	INTRON	MODIFIER
12	44351730	T	G	wt/mut	ENSBTAT00000011402	KLHL1	protein_coding	SPLICE_SITE_REGION	LOW
12	51006406	G	A	wt/mut	ENSBTAT00000014127	F1MB63	protein_coding	SPLICE_SITE_REGION	LOW
12	51006406	G	A	wt/mut	ENSBTAT00000014127	F1MB63	protein_coding	SYNONYMOUS_CODING	LOW	SILENT	aaC/aaT	N8
12	52467309	C	T	wt/mut	ENSBTAT00000025095	A6QP22	protein_coding	UTR_3_PRIME	MODIFIER
12	53032574	G	A	wt/mut	ENSBTAT00000046565	A6QLJ6	protein_coding	UTR_5_PRIME	MODIFIER
12	53048375	A	G	wt/mut	ENSBTAT00000046565	A6QLJ6	protein_coding	NON_SYNONYMOUS_CODING	MODERATE	MISSENSE	Aca/Gca	T9A
12	53048392	C	T	wt/mut	ENSBTAT00000046565	A6QLJ6	protein_coding	SPLICE_SITE_REGION	LOW
12	53048392	C	T	wt/mut	ENSBTAT00000046565	A6QLJ6	protein_coding	SYNONYMOUS_CODING	LOW	SILENT	aaC/aaT	N14
12	53054606	A	G	wt/mut	ENSBTAT00000046565	A6QLJ6	protein_coding	NON_SYNONYMOUS_CODING	MODERATE	MISSENSE	Aat/Gat	N70D
12	57715127	C	T	wt/mut	ENSBTAT00000066119	ENSBTAG00000045950	pseudogene	INTRON	MODIFIER
12	57715127	C	T	wt/mut	ENSBTAT00000066119	ENSBTAG00000045950	pseudogene	SPLICE_SITE_ACCEPTOR	HIGH
12	57715127	C	T	wt/mut	ENSBTAT00000066119	ENSBTAG00000045950	pseudogene	SPLICE_SITE_DONOR	HIGH
12	79370402	A	T	wt/mut	ENSBTAT00000000167	FARP1	protein_coding	NON_SYNONYMOUS_CODING	MODERATE	MISSENSE	aAg/aTg	K323M
13	3452302	A	G	wt/mut	ENSBTAT00000010961	SNP25	protein_coding	UTR_3_PRIME	MODIFIER
13	10958225	A	G	mut/mut	ENSBTAT00000050711	ENSBTAG00000023169	protein_coding	NON_SYNONYMOUS_CODING	MODERATE	MISSENSE	aAg/aGg	K353R
13	17382848	C	T	wt/mut	ENSBTAT00000057357	A0JN55	protein_coding	UTR_3_PRIME	MODIFIER
13	17849641	C	T	mut/mut	ENSBTAT00000006062	ENSBTAG00000022931	protein_coding	NON_SYNONYMOUS_CODING	MODERATE	MISSENSE	aCt/aTt	T225I
13	17849641	C	T	mut/mut	ENSBTAT00000049237	ENSBTAG00000022931	protein_coding	NON_SYNONYMOUS_CODING	MODERATE	MISSENSE	aCt/aTt	T81I
13	20571958	T	A	wt/mut	ENSBTAT00000003464	CCDC7	protein_coding	INTRON	MODIFIER
13	20571958	T	A	wt/mut	ENSBTAT00000003464	CCDC7	protein_coding	SPLICE_SITE_REGION	LOW
13	28620148	C	T	wt/mut	ENSBTAT00000022912	PRP18	protein_coding	UTR_3_PRIME	MODIFIER
13	28631544	G	A	wt/mut	ENSBTAT00000010894	FRMD4A	protein_coding	UTR_3_PRIME	MODIFIER
13	35533833	A	T	wt/mut	ENSBTAT00000005760	MTPAP	protein_coding	UTR_3_PRIME	MODIFIER
13	35623700	C	A	wt/mut	ENSBTAT00000015413	A5PK86	protein_coding	SYNONYMOUS_CODING	LOW	SILENT	Cgg/Agg	R411
13	38554042	G	A	wt/mut	ENSBTAT00000004442	C13H20orf72	protein_coding	UTR_3_PRIME	MODIFIER
13	38554229	T	C	wt/mut	ENSBTAT00000004442	C13H20orf72	protein_coding	UTR_3_PRIME	MODIFIER
13	38643277	C	CT	wt/mut	ENSBTAT00000025259	CSRP2BP	protein_coding	INTRON	MODIFIER
13	38848191	T	C	wt/mut	ENSBTAT00000011619	POLR3F	protein_coding	INTRON	MODIFIER
13	38848191	T	C	wt/mut	ENSBTAT00000011619	POLR3F	protein_coding	SPLICE_SITE_REGION	LOW
13	38886824	C	T	wt/mut	ENSBTAT00000024348	SC23B	protein_coding	NON_SYNONYMOUS_CODING	MODERATE	MISSENSE	aCg/aTg	T456M
13	52985934	C	T	wt/mut	ENSBTAT00000060298	SNORD110	snoRNA	DOWNSTREAM	MODIFIER
13	52985934	C	T	wt/mut	ENSBTAT00000045446	IDH3B	protein_coding	DOWNSTREAM	MODIFIER
13	52985934	C	T	wt/mut	ENSBTAT00000025044	IDH3B	protein_coding	DOWNSTREAM	MODIFIER
13	52985934	C	T	wt/mut	ENSBTAT00000060069	SNORA51	snoRNA	DOWNSTREAM	MODIFIER
13	52985934	C	T	wt/mut	ENSBTAT00000059623	SNORD86	snoRNA	EXON	MODIFIER
13	52985934	C	T	wt/mut	ENSBTAT00000025042	NOP56	protein_coding	INTRON	MODIFIER
13	52985934	C	T	wt/mut	ENSBTAT00000059599	SNORD56	snoRNA	UPSTREAM	MODIFIER
13	52985934	C	T	wt/mut	ENSBTAT00000059190	SNORD57	snoRNA	UPSTREAM	MODIFIER
13	53617998	T	G	wt/mut	ENSBTAT00000064586	E1BDY2	protein_coding	UTR_3_PRIME	MODIFIER
13	53682320	G	A	wt/mut	ENSBTAT00000038306	A6QPC6	protein_coding	INTRON	MODIFIER
13	53682320	G	A	wt/mut	ENSBTAT00000009488	A6QPC6	protein_coding	SYNONYMOUS_CODING	LOW	SILENT	agC/agT	S371
13	53691296	C	A	wt/mut	ENSBTAT00000038306	A6QPC6	protein_coding	NON_SYNONYMOUS_CODING	MODERATE	MISSENSE	gGc/gTc	G130V
13	53691296	C	A	wt/mut	ENSBTAT00000009488	A6QPC6	protein_coding	NON_SYNONYMOUS_CODING	MODERATE	MISSENSE	gGc/gTc	G130V
13	53691300	G	C	wt/mut	ENSBTAT00000038306	A6QPC6	protein_coding	NON_SYNONYMOUS_CODING	MODERATE	MISSENSE	Cgt/Ggt	R129G
13	53691300	G	C	wt/mut	ENSBTAT00000009488	A6QPC6	protein_coding	NON_SYNONYMOUS_CODING	MODERATE	MISSENSE	Cgt/Ggt	R129G
13	53691302	T	G	wt/mut	ENSBTAT00000038306	A6QPC6	protein_coding	NON_SYNONYMOUS_CODING	MODERATE	MISSENSE	gAa/gCa	E128A
13	53691302	T	G	wt/mut	ENSBTAT00000009488	A6QPC6	protein_coding	NON_SYNONYMOUS_CODING	MODERATE	MISSENSE	gAa/gCa	E128A
13	53691467	C	G	wt/mut	ENSBTAT00000038306	A6QPC6	protein_coding	NON_SYNONYMOUS_CODING	MODERATE	MISSENSE	gGg/gCg	G73A
13	53691467	C	G	wt/mut	ENSBTAT00000009488	A6QPC6	protein_coding	NON_SYNONYMOUS_CODING	MODERATE	MISSENSE	gGg/gCg	G73A
13	53856092	T	A	wt/mut	ENSBTAT00000045380	ENSBTAG00000039016	protein_coding	SYNONYMOUS_CODING	LOW	SILENT	tcT/tcA	S42
13	53856092	T	A	wt/mut	ENSBTAT00000008233	ENSBTAG00000039016	protein_coding	SYNONYMOUS_CODING	LOW	SILENT	tcT/tcA	S42
13	59076178	G	A	mut/mut	ENSBTAT00000044681	PMEPA1	protein_coding	UTR_3_PRIME	MODIFIER
13	60753974	C	T	mut/mut	ENSBTAT00000029073	B2Z4B2	protein_coding	SYNONYMOUS_CODING	LOW	SILENT	acC/acT	T130
13	62836255	C	T	mut/mut	ENSBTAT00000017354	Q2YDP2	protein_coding	INTRON	MODIFIER
13	62836255	C	T	mut/mut	ENSBTAT00000017354	Q2YDP2	protein_coding	SPLICE_SITE_REGION	LOW
13	62843155	C	T	mut/mut	ENSBTAT00000017354	Q2YDP2	protein_coding	UTR_5_PRIME	MODIFIER
13	62848477	C	T	mut/mut	ENSBTAT00000059078	U6	snRNA	EXON	MODIFIER
13	62848477	C	T	mut/mut	ENSBTAT00000025557	BPIFB2	protein_coding	UPSTREAM	MODIFIER
13	62850823	G	A	mut/mut	ENSBTAT00000059078	U6	snRNA	DOWNSTREAM	MODIFIER
13	62850823	G	A	mut/mut	ENSBTAT00000025557	BPIFB2	protein_coding	SYNONYMOUS_CODING	LOW	SILENT	ccG/ccA	P24
13	62877891	G	A	mut/mut	ENSBTAT00000013339	BPIFB6	protein_coding	INTRON	MODIFIER
13	62877891	G	A	mut/mut	ENSBTAT00000066350	BPIFB6	protein_coding	INTRON	MODIFIER
13	62877891	G	A	mut/mut	ENSBTAT00000013339	BPIFB6	protein_coding	SPLICE_SITE_REGION	LOW
13	62877891	G	A	mut/mut	ENSBTAT00000066350	BPIFB6	protein_coding	SPLICE_SITE_REGION	LOW
13	62877891	G	A	mut/mut	ENSBTAT00000065662	BPIFB6	protein_coding	UPSTREAM	MODIFIER
13	62881049	C	T	mut/mut	ENSBTAT00000065662	BPIFB6	protein_coding	INTRON	MODIFIER
13	62881049	C	T	mut/mut	ENSBTAT00000013339	BPIFB6	protein_coding	INTRON	MODIFIER
13	62881049	C	T	mut/mut	ENSBTAT00000066350	BPIFB6	protein_coding	INTRON	MODIFIER
13	62881049	C	T	mut/mut	ENSBTAT00000065662	BPIFB6	protein_coding	SPLICE_SITE_REGION	LOW
13	62881049	C	T	mut/mut	ENSBTAT00000013339	BPIFB6	protein_coding	SPLICE_SITE_REGION	LOW
13	62881049	C	T	mut/mut	ENSBTAT00000066350	BPIFB6	protein_coding	SPLICE_SITE_REGION	LOW
13	62881412	G	A	mut/mut	ENSBTAT00000013339	BPIFB6	protein_coding	NON_SYNONYMOUS_CODING	MODERATE	MISSENSE	gGt/gAt	G173D
13	62881412	G	A	mut/mut	ENSBTAT00000066350	BPIFB6	protein_coding	NON_SYNONYMOUS_CODING	MODERATE	MISSENSE	gGt/gAt	G175D
13	62881412	G	A	mut/mut	ENSBTAT00000065662	BPIFB6	protein_coding	NON_SYNONYMOUS_CODING	MODERATE	MISSENSE	gGt/gAt	G88D
13	62882773	C	T	mut/mut	ENSBTAT00000065662	BPIFB6	protein_coding	INTRON	MODIFIER
13	62882773	C	T	mut/mut	ENSBTAT00000013339	BPIFB6	protein_coding	INTRON	MODIFIER
13	62882773	C	T	mut/mut	ENSBTAT00000066350	BPIFB6	protein_coding	INTRON	MODIFIER
13	62882773	C	T	mut/mut	ENSBTAT00000065662	BPIFB6	protein_coding	SPLICE_SITE_REGION	LOW
13	62882773	C	T	mut/mut	ENSBTAT00000013339	BPIFB6	protein_coding	SPLICE_SITE_REGION	LOW
13	62882773	C	T	mut/mut	ENSBTAT00000066350	BPIFB6	protein_coding	SPLICE_SITE_REGION	LOW
13	62886333	C	T	mut/mut	ENSBTAT00000065662	BPIFB6	protein_coding	DOWNSTREAM	MODIFIER
13	62886333	C	T	mut/mut	ENSBTAT00000013339	BPIFB6	protein_coding	NON_SYNONYMOUS_CODING	MODERATE	MISSENSE	tCa/tTa	S368L
13	62886333	C	T	mut/mut	ENSBTAT00000066350	BPIFB6	protein_coding	NON_SYNONYMOUS_CODING	MODERATE	MISSENSE	tCa/tTa	S370L
13	62890034	A	G	mut/mut	ENSBTAT00000013339	BPIFB6	protein_coding	SYNONYMOUS_CODING	LOW	SILENT	tcA/tcG	S392
13	62890034	A	G	mut/mut	ENSBTAT00000066350	BPIFB6	protein_coding	SYNONYMOUS_CODING	LOW	SILENT	tcA/tcG	S394
13	62890691	C	G	mut/mut	ENSBTAT00000013339	BPIFB6	protein_coding	NON_SYNONYMOUS_CODING	MODERATE	MISSENSE	atC/atG	I414M
13	62890691	C	G	mut/mut	ENSBTAT00000066350	BPIFB6	protein_coding	NON_SYNONYMOUS_CODING	MODERATE	MISSENSE	atC/atG	I416M
13	62891124	T	G	mut/mut	ENSBTAT00000013339	BPIFB6	protein_coding	SYNONYMOUS_CODING	LOW	SILENT	ctT/ctG	L427
13	62891124	T	G	mut/mut	ENSBTAT00000066350	BPIFB6	protein_coding	SYNONYMOUS_CODING	LOW	SILENT	ctT/ctG	L429
13	62891137	G	C	mut/mut	ENSBTAT00000013339	BPIFB6	protein_coding	NON_SYNONYMOUS_CODING	MODERATE	MISSENSE	Gac/Cac	D432H
13	62891137	G	C	mut/mut	ENSBTAT00000066350	BPIFB6	protein_coding	NON_SYNONYMOUS_CODING	MODERATE	MISSENSE	Gac/Cac	D434H
13	62891166	C	T	mut/mut	ENSBTAT00000013339	BPIFB6	protein_coding	SYNONYMOUS_CODING	LOW	SILENT	gaC/gaT	D441
13	62891166	C	T	mut/mut	ENSBTAT00000066350	BPIFB6	protein_coding	SYNONYMOUS_CODING	LOW	SILENT	gaC/gaT	D443
13	62891167	A	G	mut/mut	ENSBTAT00000013339	BPIFB6	protein_coding	NON_SYNONYMOUS_CODING	MODERATE	MISSENSE	Ata/Gta	I442V
13	62891167	A	G	mut/mut	ENSBTAT00000066350	BPIFB6	protein_coding	NON_SYNONYMOUS_CODING	MODERATE	MISSENSE	Ata/Gta	I444V
13	62905031	T	C	mut/mut	ENSBTAT00000022985	BPIFB3	protein_coding	SYNONYMOUS_CODING	LOW	SILENT	gtT/gtC	V185
13	63249338	G	A	wt/mut	ENSBTAT00000022728	PLUNC	protein_coding	NON_SYNONYMOUS_CODING	MODERATE	MISSENSE	Gtt/Att	V8I
13	63251805	T	C	wt/mut	ENSBTAT00000022728	PLUNC	protein_coding	NON_SYNONYMOUS_CODING	MODERATE	MISSENSE	tTc/tCc	F189S
13	63296666	G	A	wt/mut	ENSBTAT00000020875	BPIFB1	protein_coding	SYNONYMOUS_CODING	LOW	SILENT	aaG/aaA	K259
13	63357233	G	T	mut/mut	ENSBTAT00000044427	ENSBTAG00000031354	protein_coding	NON_SYNONYMOUS_CODING	MODERATE	MISSENSE	Gtg/Ttg	V423L
13	63360832	G	A	wt/mut	ENSBTAT00000044427	ENSBTAG00000031354	protein_coding	NON_SYNONYMOUS_CODING	MODERATE	MISSENSE	cGt/cAt	R527H
13	63391488	G	A	wt/mut	ENSBTAT00000024670	Q08DN3	protein_coding	SYNONYMOUS_CODING	LOW	SILENT	caC/caT	H344
13	63409213	C	T	wt/mut	ENSBTAT00000000662	SNTA1	protein_coding	UTR_3_PRIME	MODIFIER
13	63409572	G	A	wt/mut	ENSBTAT00000000662	SNTA1	protein_coding	NON_SYNONYMOUS_CODING	MODERATE	MISSENSE	gCg/gTg	A436V
13	64655052	T	G	wt/mut	ENSBTAT00000010424	NCOA6	protein_coding	SYNONYMOUS_CODING	LOW	SILENT	tcA/tcC	S953
13	64661403	G	A	wt/mut	ENSBTAT00000010424	NCOA6	protein_coding	NON_SYNONYMOUS_CODING	MODERATE	MISSENSE	gCg/gTg	A545V
13	66392260	A	G	wt/mut	ENSBTAT00000026137	A0JNA5	protein_coding	UTR_5_PRIME	MODIFIER
13	67749699	C	T	wt/mut	ENSBTAT00000025819	KIAA1755	protein_coding	SYNONYMOUS_CODING	LOW	SILENT	gcG/gcA	A1032
13	70472162	A	G	wt/mut	ENSBTAT00000059513	U6	snRNA	DOWNSTREAM	MODIFIER
13	70472162	A	G	wt/mut	ENSBTAT00000010466	F1MN93	protein_coding	INTRON	MODIFIER
13	73460739	G	A	wt/mut	ENSBTAT00000003358	Q1JPF3	protein_coding	UTR_3_PRIME	MODIFIER
13	73882845	A	C	wt/mut	ENSBTAT00000004383	RIMS4	protein_coding	SYNONYMOUS_CODING	LOW	SILENT	gcT/gcG	A141
13	75820489	G	A	wt/mut	ENSBTAT00000004747	ELMO2	protein_coding	INTRON	MODIFIER
13	75914145	G	A	wt/mut	ENSBTAT00000012763	ENSBTAG00000009675	protein_coding	STOP_GAINED	HIGH	NONSENSE	tGg/tAg	W204*
13	78195017	A	T	wt/mut	ENSBTAT00000039169	KCNB1	protein_coding	UTR_3_PRIME	MODIFIER
14	1502193	G	A	wt/mut	ENSBTAT00000037367	RL8	protein_coding	DOWNSTREAM	MODIFIER
14	1502193	G	A	wt/mut	ENSBTAT00000016390	ZNF34	protein_coding	START_GAINED	LOW
14	1502193	G	A	wt/mut	ENSBTAT00000049839	ZNF34	protein_coding	UPSTREAM	MODIFIER
14	1502193	G	A	wt/mut	ENSBTAT00000016390	ZNF34	protein_coding	UTR_5_PRIME	MODIFIER
14	2135568	A	G	wt/mut	ENSBTAT00000065585	ENSBTAG00000045727	pseudogene	EXON	MODIFIER
14	2625202	A	T	wt/mut	ENSBTAT00000022654	Q1RMM2	protein_coding	UTR_3_PRIME	MODIFIER
14	3639687	C	T	wt/mut	ENSBTAT00000021264	GPR20	protein_coding	NON_SYNONYMOUS_CODING	MODERATE	MISSENSE	gCg/gTg	A19V
14	3736823	C	T	wt/mut	ENSBTAT00000011341	SLC45A4	protein_coding	SYNONYMOUS_CODING	LOW	SILENT	acC/acT	T577
14	5190499	C	T	wt/mut	ENSBTAT00000031507	ENSBTAG00000015374	protein_coding	NON_SYNONYMOUS_CODING	MODERATE	MISSENSE	cCg/cTg	P322L
14	5252570	C	T	wt/mut	ENSBTAT00000031507	ENSBTAG00000015374	protein_coding	INTRON	MODIFIER
14	5252570	C	T	wt/mut	ENSBTAT00000065866	ENSBTAG00000015374	protein_coding	SYNONYMOUS_CODING	LOW	SILENT	tcC/tcT	S206
14	17131107	T	C	wt/mut	ENSBTAT00000027191	NDUB9	protein_coding	DOWNSTREAM	MODIFIER
14	17131107	T	C	wt/mut	ENSBTAT00000027195	MTSS1	protein_coding	UTR_3_PRIME	MODIFIER
14	23997879	G	A	wt/mut	ENSBTAT00000014879	RP1	protein_coding	STOP_GAINED	HIGH	NONSENSE	tgG/tgA	W1583*
14	28740739	G	A	mut/mut	ENSBTAT00000021267	ASPH	protein_coding	SYNONYMOUS_CODING	LOW	SILENT	agC/agT	S478
14	28747336	G	A	mut/mut	ENSBTAT00000021267	ASPH	protein_coding	SYNONYMOUS_CODING	LOW	SILENT	gaC/gaT	D424
14	28814679	C	A	wt/mut	ENSBTAT00000021267	ASPH	protein_coding	SYNONYMOUS_CODING	LOW	SILENT	tcG/tcT	S234
14	35988808	G	A	mut/mut	ENSBTAT00000027071	NCOA2	protein_coding	NON_SYNONYMOUS_CODING	MODERATE	MISSENSE	Cca/Tca	P566S
14	50862855	C	A	wt/mut	ENSBTAT00000038232	TRPS1	protein_coding	NON_SYNONYMOUS_CODING	MODERATE	MISSENSE	Cat/Aat	H569N
14	64262348	A	T	wt/mut	ENSBTAT00000028262	UBR5	protein_coding	NON_SYNONYMOUS_CODING	MODERATE	MISSENSE	gAt/gTt	D1040V
14	67845608	T	C	wt/mut	ENSBTAT00000037202	A0JN96	protein_coding	INTRON	MODIFIER
14	67845608	T	C	wt/mut	ENSBTAT00000037202	A0JN96	protein_coding	SPLICE_SITE_REGION	LOW
14	68806333	G	A	wt/mut	ENSBTAT00000004031	Q24JZ4	protein_coding	SYNONYMOUS_CODING	LOW	SILENT	aaC/aaT	N457
14	72518017	C	T	wt/mut	ENSBTAT00000045860	A6H7H6	protein_coding	SYNONYMOUS_CODING	LOW	SILENT	taC/taT	Y646
14	76150155	C	G	wt/mut	ENSBTAT00000018177	OSGIN2	protein_coding	SYNONYMOUS_CODING	LOW	SILENT	ctG/ctC	L365
15	6030230	C	T	wt/mut	ENSBTAT00000013124	ENSBTAG00000037768	protein_coding	SYNONYMOUS_CODING	LOW	SILENT	gtC/gtT	V451
15	7696964	C	G	wt/mut	ENSBTAT00000061311	TRPC6	protein_coding	INTRON	MODIFIER
15	7696964	C	G	wt/mut	ENSBTAT00000061311	TRPC6	protein_coding	SPLICE_SITE_REGION	LOW
15	8279853	C	T	wt/mut	ENSBTAT00000005797	Q0V8I4	protein_coding	SYNONYMOUS_CODING	LOW	SILENT	gcG/gcA	A538
15	18252029	AATTGT	A	wt/mut	ENSBTAT00000051244	5S_rRNA	rRNA	EXON	MODIFIER
15	18252029	AATTGT	A	wt/mut	ENSBTAT00000040104	ATM	protein_coding	INTRON	MODIFIER
15	22665344	A	G	wt/mut	ENSBTAT00000014176	F1N690	protein_coding	SYNONYMOUS_CODING	LOW	SILENT	ccA/ccG	P50
15	22877552	G	A	wt/mut	ENSBTAT00000048395	F1N2Z9	protein_coding	STOP_GAINED	HIGH	NONSENSE	tgG/tgA	W80*
15	28324013	G	A	mut/mut	ENSBTAT00000009469	TAGL	protein_coding	DOWNSTREAM	MODIFIER
15	28324013	G	A	mut/mut	ENSBTAT00000040088	PCSK7	protein_coding	UTR_3_PRIME	MODIFIER
15	28324229	G	A	mut/mut	ENSBTAT00000009469	TAGL	protein_coding	DOWNSTREAM	MODIFIER
15	28324229	G	A	mut/mut	ENSBTAT00000040088	PCSK7	protein_coding	UTR_3_PRIME	MODIFIER
15	28325200	G	A	mut/mut	ENSBTAT00000009469	TAGL	protein_coding	DOWNSTREAM	MODIFIER
15	28325200	G	A	mut/mut	ENSBTAT00000040088	PCSK7	protein_coding	NON_SYNONYMOUS_CODING	MODERATE	MISSENSE	aCg/aTg	T683M
15	28498693	G	A	mut/mut	ENSBTAT00000018792	CEP164	protein_coding	SYNONYMOUS_CODING	LOW	SILENT	aaG/aaA	K1176
15	30237112	G	A	mut/mut	ENSBTAT00000019990	HINFP	protein_coding	UTR_3_PRIME	MODIFIER
15	30270526	C	T	mut/mut	ENSBTAT00000015667	A7Z044	protein_coding	NON_SYNONYMOUS_CODING	MODERATE	MISSENSE	aCg/aTg	T594M
15	30301638	A	G	mut/mut	ENSBTAT00000023660	CC153	protein_coding	DOWNSTREAM	MODIFIER
15	30301638	A	G	mut/mut	ENSBTAT00000023657	Q3MHE0	protein_coding	UTR_3_PRIME	MODIFIER
15	30303011	G	A	mut/mut	ENSBTAT00000023657	Q3MHE0	protein_coding	DOWNSTREAM	MODIFIER
15	30303011	G	A	mut/mut	ENSBTAT00000023660	CC153	protein_coding	UTR_3_PRIME	MODIFIER
15	30414553	A	C	mut/mut	ENSBTAT00000047015	A8QQF2	protein_coding	UTR_3_PRIME	MODIFIER
15	30414553	A	C	mut/mut	ENSBTAT00000047009	A8QQF2	protein_coding	UTR_3_PRIME	MODIFIER
15	35836623	C	T	mut/mut	ENSBTAT00000055476	ENSBTAG00000032859	protein_coding	UPSTREAM	MODIFIER
15	37883720	G	T	mut/mut	ENSBTAT00000046553	INSC	protein_coding	SYNONYMOUS_CODING	LOW	SILENT	gcC/gcA	A478
15	42912002	T	A	mut/mut	ENSBTAT00000028036	ADML	protein_coding	NON_SYNONYMOUS_CODING	MODERATE	MISSENSE	cAg/cTg	Q123L
15	42912002	T	A	mut/mut	ENSBTAT00000063482	ADML	protein_coding	NON_SYNONYMOUS_CODING	MODERATE	MISSENSE	cAg/cTg	Q123L
15	46854481	A	C	wt/mut	ENSBTAT00000005825	ENSBTAG00000004443	protein_coding	DOWNSTREAM	MODIFIER
15	46854481	A	C	wt/mut	ENSBTAT00000055625	ENSBTAG00000037937	protein_coding	INTRON	MODIFIER
15	46854481	A	C	wt/mut	ENSBTAT00000055625	ENSBTAG00000037937	protein_coding	SPLICE_SITE_ACCEPTOR	HIGH
15	47126463	G	A	mut/mut	ENSBTAT00000020791	Q17QV1	protein_coding	INTRON	MODIFIER
15	47126463	G	A	mut/mut	ENSBTAT00000019733	ENSBTAG00000009255	protein_coding	NON_SYNONYMOUS_CODING	MODERATE	MISSENSE	Cgc/Tgc	R2890C
15	48445565	AC	A	mut/mut	ENSBTAT00000005971	Q3MJK3	protein_coding	UTR_5_PRIME	MODIFIER
15	49834259	C	T	mut/mut	ENSBTAT00000065689	ENSBTAG00000048307	protein_coding	NON_SYNONYMOUS_CODING	MODERATE	MISSENSE	Gct/Act	A69T
15	53024858	C	T	mut/mut	ENSBTAT00000039909	ARAP1	protein_coding	SYNONYMOUS_CODING	LOW	SILENT	gcG/gcA	A345
15	54730286	C	G	mut/mut	ENSBTAT00000022442	POLD3	protein_coding	UTR_3_PRIME	MODIFIER
15	54730286	C	G	mut/mut	ENSBTAT00000044966	POLD3	protein_coding	UTR_3_PRIME	MODIFIER
15	54932073	C	T	mut/mut	ENSBTAT00000008701	XRRA1	protein_coding	NON_SYNONYMOUS_CODING	MODERATE	MISSENSE	aGg/aAg	R391K
15	54932073	C	T	mut/mut	ENSBTAT00000061445	XRRA1	protein_coding	NON_SYNONYMOUS_CODING	MODERATE	MISSENSE	aGg/aAg	R682K
15	66755227	C	T	mut/mut	ENSBTAT00000016767	F1MUJ4	protein_coding	UTR_3_PRIME	MODIFIER
15	66789386	G	A	mut/mut	ENSBTAT00000016767	F1MUJ4	protein_coding	SYNONYMOUS_CODING	LOW	SILENT	ccC/ccT	P145
15	79285116	G	T	wt/mut	ENSBTAT00000011030	ENSBTAG00000008379	pseudogene	EXON	MODIFIER
15	81981105	C	T	mut/mut	ENSBTAT00000013267	SLC43A3	protein_coding	NON_SYNONYMOUS_CODING	MODERATE	MISSENSE	cGc/cAc	R362H
15	83156644	G	A	mut/mut	ENSBTAT00000065008	F1MT57	protein_coding	SYNONYMOUS_CODING	LOW	SILENT	ccC/ccT	P263
15	83995255	G	A	mut/mut	ENSBTAT00000039492	F1MPE8	protein_coding	DOWNSTREAM	MODIFIER
15	84031945	T	G	mut/mut	ENSBTAT00000024308	ENSBTAG00000002679	protein_coding	NON_SYNONYMOUS_CODING	MODERATE	MISSENSE	cTg/cGg	L198R
15	84089131	G	T	mut/mut	ENSBTAT00000003469	OR4D11	protein_coding	NON_SYNONYMOUS_CODING	MODERATE	MISSENSE	tGc/tTc	C179F
15	84916015	G	A	mut/mut	ENSBTAT00000016226	ENSBTAG00000012229	protein_coding	SYNONYMOUS_CODING	LOW	SILENT	gcG/gcA	A235
15	84960869	G	A	mut/mut	ENSBTAT00000024472	GLB1L3	protein_coding	NON_SYNONYMOUS_CODING	MODERATE	MISSENSE	Ggc/Agc	G643S
16	933959	C	T	wt/mut	ENSBTAT00000056352	FMOD	protein_coding	UTR_3_PRIME	MODIFIER
16	933959	C	T	wt/mut	ENSBTAT00000019854	FMOD	protein_coding	UTR_3_PRIME	MODIFIER
16	5614545	G	T	wt/mut	ENSBTAT00000063386	ENSBTAG00000047228	pseudogene	EXON	MODIFIER
16	5614545	G	T	wt/mut	ENSBTAT00000025846	ENSBTAG00000024647	protein_coding	INTRON	MODIFIER
16	5958421	A	G	wt/mut	ENSBTAT00000025846	ENSBTAG00000024647	protein_coding	NON_SYNONYMOUS_CODING	MODERATE	MISSENSE	Ttt/Ctt	F156L
16	19567468	C	T	wt/mut	ENSBTAT00000008129	KCTD3	protein_coding	SYNONYMOUS_CODING	LOW	SILENT	gcC/gcT	A698
16	19781798	G	T	wt/mut	ENSBTAT00000061112	USH2A	protein_coding	SYNONYMOUS_CODING	LOW	SILENT	ccC/ccA	P3507
16	29042827	T	C	wt/mut	ENSBTAT00000011123	DNAH14	protein_coding	INTRON	MODIFIER
16	29042827	T	C	wt/mut	ENSBTAT00000011123	DNAH14	protein_coding	SPLICE_SITE_REGION	LOW
16	29042828	A	AT	wt/mut	ENSBTAT00000011123	DNAH14	protein_coding	INTRON	MODIFIER
16	29042828	A	AT	wt/mut	ENSBTAT00000011123	DNAH14	protein_coding	SPLICE_SITE_REGION	LOW
16	30700654	C	T	wt/mut	ENSBTAT00000029167	ADCK3	protein_coding	SYNONYMOUS_CODING	LOW	SILENT	tgC/tgT	C475
16	31239659	T	G	wt/mut	ENSBTAT00000018538	AHCTF1	protein_coding	INTRON	MODIFIER
16	31483471	G	C	wt/mut	ENSBTAT00000055849	CNST	protein_coding	SYNONYMOUS_CODING	LOW	SILENT	ctC/ctG	L215
16	32199030	G	A	wt/mut	ENSBTAT00000060280	U6	snRNA	EXON	MODIFIER
16	32199030	G	A	wt/mut	ENSBTAT00000047138	Q0P5C5	protein_coding	INTRON	MODIFIER
16	33550998	T	C	wt/mut	ENSBTAT00000047061	PURA2	protein_coding	SYNONYMOUS_CODING	LOW	SILENT	gaT/gaC	D262
16	35759963	G	A	wt/mut	ENSBTAT00000012365	EXO1	protein_coding	NON_SYNONYMOUS_CODING	MODERATE	MISSENSE	cCa/cTa	P614L
16	36976813	A	G	wt/mut	ENSBTAT00000013111	XCL2	protein_coding	START_GAINED	LOW
16	36976813	A	G	wt/mut	ENSBTAT00000013111	XCL2	protein_coding	UTR_5_PRIME	MODIFIER
16	36978733	G	C	mut/mut	ENSBTAT00000013111	XCL2	protein_coding	NON_SYNONYMOUS_CODING	MODERATE	MISSENSE	aGt/aCt	S24T
16	36978778	G	A	wt/mut	ENSBTAT00000013111	XCL2	protein_coding	NON_SYNONYMOUS_CODING	MODERATE	MISSENSE	cGa/cAa	R39Q
16	38285721	A	G	wt/mut	ENSBTAT00000019683	C1orf112	protein_coding	SYNONYMOUS_CODING	LOW	SILENT	ctA/ctG	L561
16	39358203	C	T	wt/mut	ENSBTAT00000064419	C1orf129	protein_coding	SYNONYMOUS_CODING	LOW	SILENT	caC/caT	H179
16	39358203	C	T	wt/mut	ENSBTAT00000065427	C1orf129	protein_coding	SYNONYMOUS_CODING	LOW	SILENT	caC/caT	H179
16	44058161	T	A	wt/mut	ENSBTAT00000017988	Q3ZCI4	protein_coding	UTR_5_PRIME	MODIFIER
16	44322431	C	T	wt/mut	ENSBTAT00000013729	A6QNS2	protein_coding	SYNONYMOUS_CODING	LOW	SILENT	ccG/ccA	P221
16	47668064	C	T	wt/mut	ENSBTAT00000022243	E1BPM8	protein_coding	DOWNSTREAM	MODIFIER
16	47668064	C	T	wt/mut	ENSBTAT00000022249	ZBTB48	protein_coding	SYNONYMOUS_CODING	LOW	SILENT	gcG/gcA	A146
16	50570102	A	T	wt/mut	ENSBTAT00000063391	A6QQ72	protein_coding	INTRON	MODIFIER
16	50570102	A	T	wt/mut	ENSBTAT00000022797	A6QQ72	protein_coding	NON_SYNONYMOUS_CODING	MODERATE	MISSENSE	Tca/Aca	S238T
16	52261993	C	A	wt/mut	ENSBTAT00000014227	A1L586	protein_coding	DOWNSTREAM	MODIFIER
16	52261993	C	A	wt/mut	ENSBTAT00000043619	A1L586	protein_coding	DOWNSTREAM	MODIFIER
16	52261993	C	A	wt/mut	ENSBTAT00000014195	MIB2	protein_coding	DOWNSTREAM	MODIFIER
16	52261993	C	A	wt/mut	ENSBTAT00000052289	ENSBTAG00000039728	protein_coding	INTRON	MODIFIER
16	52261993	C	A	wt/mut	ENSBTAT00000014210	MMP23B	protein_coding	NON_SYNONYMOUS_CODING	MODERATE	MISSENSE	aGc/aTc	S198I
16	53350708	G	A	wt/mut	ENSBTAT00000003121	FHAD1	protein_coding	SYNONYMOUS_CODING	LOW	SILENT	taC/taT	Y1267
16	55098262	G	A	wt/mut	ENSBTAT00000027387	PRDM2	protein_coding	SYNONYMOUS_CODING	LOW	SILENT	acC/acT	T1311
16	55257691	A	G	wt/mut	ENSBTAT00000028871	KDM5B	protein_coding	SYNONYMOUS_CODING	LOW	SILENT	taT/taC	Y668
16	55557599	G	A	wt/mut	ENSBTAT00000026548	CYB5R1	protein_coding	NON_SYNONYMOUS_CODING	MODERATE	MISSENSE	Gct/Act	A266T
16	55567387	G	A	wt/mut	ENSBTAT00000026550	ENSBTAG00000019931	protein_coding	SPLICE_SITE_REGION	LOW
16	55567387	G	A	wt/mut	ENSBTAT00000026550	ENSBTAG00000019931	protein_coding	SYNONYMOUS_CODING	LOW	SILENT	gaG/gaA	E426
16	57791845	C	T	wt/mut	ENSBTAT00000020785	TNN	protein_coding	SYNONYMOUS_CODING	LOW	SILENT	taC/taT	Y315
16	61696874	G	A	wt/mut	ENSBTAT00000034000	RALGPS2	protein_coding	SYNONYMOUS_CODING	LOW	SILENT	aaG/aaA	K358
16	61846651	C	G	wt/mut	ENSBTAT00000044368	Q17QU1	protein_coding	INTRON	MODIFIER
16	61846651	C	G	wt/mut	ENSBTAT00000018604	Q17QU1	protein_coding	INTRON	MODIFIER
16	61847070	C	T	wt/mut	ENSBTAT00000044368	Q17QU1	protein_coding	SYNONYMOUS_CODING	LOW	SILENT	tgC/tgT	C257
16	61847070	C	T	wt/mut	ENSBTAT00000018604	Q17QU1	protein_coding	SYNONYMOUS_CODING	LOW	SILENT	tgC/tgT	C257
16	61847311	T	G	wt/mut	ENSBTAT00000018604	Q17QU1	protein_coding	INTRON	MODIFIER
16	61847311	T	G	wt/mut	ENSBTAT00000044368	Q17QU1	protein_coding	UTR_3_PRIME	MODIFIER
16	66055911	G	A	wt/mut	ENSBTAT00000033964	SMG7	protein_coding	SYNONYMOUS_CODING	LOW	SILENT	aaG/aaA	K297
16	68690994	T	C	wt/mut	ENSBTAT00000061144	HMCN1	protein_coding	NON_SYNONYMOUS_CODING	MODERATE	MISSENSE	aTt/aCt	I4983T
16	77484471	G	A	wt/mut	ENSBTAT00000007107	CD46	protein_coding	DOWNSTREAM	MODIFIER
16	77484471	G	A	wt/mut	ENSBTAT00000007108	CD46	protein_coding	UTR_3_PRIME	MODIFIER
16	77484686	G	A	wt/mut	ENSBTAT00000007107	CD46	protein_coding	DOWNSTREAM	MODIFIER
16	77484686	G	A	wt/mut	ENSBTAT00000007108	CD46	protein_coding	UTR_3_PRIME	MODIFIER
16	77485368	C	T	wt/mut	ENSBTAT00000007108	CD46	protein_coding	UTR_3_PRIME	MODIFIER
16	77485368	C	T	wt/mut	ENSBTAT00000007107	CD46	protein_coding	UTR_3_PRIME	MODIFIER
16	77507157	C	T	wt/mut	ENSBTAT00000065728	CD46	protein_coding	NON_SYNONYMOUS_CODING	MODERATE	MISSENSE	aGc/aAc	S214N
16	77507157	C	T	wt/mut	ENSBTAT00000007108	CD46	protein_coding	NON_SYNONYMOUS_CODING	MODERATE	MISSENSE	aGc/aAc	S214N
16	77507157	C	T	wt/mut	ENSBTAT00000007107	CD46	protein_coding	NON_SYNONYMOUS_CODING	MODERATE	MISSENSE	aGc/aAc	S214N
16	77507285	T	C	wt/mut	ENSBTAT00000065728	CD46	protein_coding	SYNONYMOUS_CODING	LOW	SILENT	caA/caG	Q171
16	77507285	T	C	wt/mut	ENSBTAT00000007108	CD46	protein_coding	SYNONYMOUS_CODING	LOW	SILENT	caA/caG	Q171
16	77507285	T	C	wt/mut	ENSBTAT00000007107	CD46	protein_coding	SYNONYMOUS_CODING	LOW	SILENT	caA/caG	Q171
16	77508255	T	C	wt/mut	ENSBTAT00000065728	CD46	protein_coding	NON_SYNONYMOUS_CODING	MODERATE	MISSENSE	aAt/aGt	N145S
16	77508255	T	C	wt/mut	ENSBTAT00000007108	CD46	protein_coding	NON_SYNONYMOUS_CODING	MODERATE	MISSENSE	aAt/aGt	N145S
16	77508255	T	C	wt/mut	ENSBTAT00000007107	CD46	protein_coding	NON_SYNONYMOUS_CODING	MODERATE	MISSENSE	aAt/aGt	N145S
16	77519059	A	C	wt/mut	ENSBTAT00000065728	CD46	protein_coding	SYNONYMOUS_CODING	LOW	SILENT	ggT/ggG	G75
16	77519059	A	C	wt/mut	ENSBTAT00000007108	CD46	protein_coding	SYNONYMOUS_CODING	LOW	SILENT	ggT/ggG	G75
16	77519059	A	C	wt/mut	ENSBTAT00000007107	CD46	protein_coding	SYNONYMOUS_CODING	LOW	SILENT	ggT/ggG	G75
16	77519063	A	G	wt/mut	ENSBTAT00000065728	CD46	protein_coding	NON_SYNONYMOUS_CODING	MODERATE	MISSENSE	cTg/cCg	L74P
16	77519063	A	G	wt/mut	ENSBTAT00000007108	CD46	protein_coding	NON_SYNONYMOUS_CODING	MODERATE	MISSENSE	cTg/cCg	L74P
16	77519063	A	G	wt/mut	ENSBTAT00000007107	CD46	protein_coding	NON_SYNONYMOUS_CODING	MODERATE	MISSENSE	cTg/cCg	L74P
16	77519079	C	G	wt/mut	ENSBTAT00000065728	CD46	protein_coding	NON_SYNONYMOUS_CODING	MODERATE	MISSENSE	Gtg/Ctg	V69L
16	77519079	C	G	wt/mut	ENSBTAT00000007108	CD46	protein_coding	NON_SYNONYMOUS_CODING	MODERATE	MISSENSE	Gtg/Ctg	V69L
16	77519079	C	G	wt/mut	ENSBTAT00000007107	CD46	protein_coding	NON_SYNONYMOUS_CODING	MODERATE	MISSENSE	Gtg/Ctg	V69L
16	77522656	C	A	wt/mut	ENSBTAT00000007108	CD46	protein_coding	UPSTREAM	MODIFIER
16	77522656	C	A	wt/mut	ENSBTAT00000007107	CD46	protein_coding	UPSTREAM	MODIFIER
16	77522656	C	A	wt/mut	ENSBTAT00000065728	CD46	protein_coding	UTR_5_PRIME	MODIFIER
16	81141213	G	A	wt/mut	ENSBTAT00000029161	KIF14	protein_coding	NON_SYNONYMOUS_CODING	MODERATE	MISSENSE	Cgt/Tgt	R847C
16	81318357	G	A	wt/mut	ENSBTAT00000010723	CAMSAP2	protein_coding	NON_SYNONYMOUS_CODING	MODERATE	MISSENSE	Gac/Aac	D566N
16	81376755	G	T	wt/mut	ENSBTAT00000065906	C1orf106	protein_coding	SYNONYMOUS_CODING	LOW	SILENT	ccG/ccT	P298
16	81376755	G	T	wt/mut	ENSBTAT00000065142	C1orf106	protein_coding	SYNONYMOUS_CODING	LOW	SILENT	ccG/ccT	P298
16	81473099	G	C	wt/mut	ENSBTAT00000065568	CACNA1S	protein_coding	INTRON	MODIFIER
16	81473099	G	C	wt/mut	ENSBTAT00000065901	CACNA1S	protein_coding	UTR_3_PRIME	MODIFIER
16	81479221	G	A	wt/mut	ENSBTAT00000065568	CACNA1S	protein_coding	SYNONYMOUS_CODING	LOW	SILENT	gaC/gaT	D1443
16	81479221	G	A	wt/mut	ENSBTAT00000065901	CACNA1S	protein_coding	SYNONYMOUS_CODING	LOW	SILENT	gaC/gaT	D1462
16	81527879	C	T	wt/mut	ENSBTAT00000065901	CACNA1S	protein_coding	NON_SYNONYMOUS_CODING	MODERATE	MISSENSE	aGg/aAg	R18K
16	81527879	C	T	wt/mut	ENSBTAT00000065568	CACNA1S	protein_coding	UTR_5_PRIME	MODIFIER
17	59636	G	A	wt/mut	ENSBTAT00000064742	ENSBTAG00000048129	protein_coding	NON_SYNONYMOUS_CODING	MODERATE	MISSENSE	tCa/tTa	S193L
17	1907209	A	C	wt/mut	ENSBTAT00000025362	MAP9	protein_coding	UTR_5_PRIME	MODIFIER
17	17556257	A	G	wt/mut	ENSBTAT00000048576	ENSBTAG00000034281	protein_coding	INTRON	MODIFIER
17	17556257	A	G	wt/mut	ENSBTAT00000048574	ENSBTAG00000034281	protein_coding	INTRON	MODIFIER
17	17556257	A	G	wt/mut	ENSBTAT00000048576	ENSBTAG00000034281	protein_coding	SPLICE_SITE_REGION	LOW
17	17556257	A	G	wt/mut	ENSBTAT00000048574	ENSBTAG00000034281	protein_coding	SPLICE_SITE_REGION	LOW
17	18615030	G	T	wt/mut	ENSBTAT00000048374	NAA15	protein_coding	UTR_3_PRIME	MODIFIER
17	33526818	G	A	wt/mut	ENSBTAT00000001482	ANKRD50	protein_coding	NON_SYNONYMOUS_CODING	MODERATE	MISSENSE	cGc/cAc	R387H
17	35159645	T	G	wt/mut	ENSBTAT00000007480	A7YY29	protein_coding	SYNONYMOUS_CODING	LOW	SILENT	gtT/gtG	V101
17	58445117	G	C	wt/mut	ENSBTAT00000011438	SRRM4	protein_coding	NON_SYNONYMOUS_CODING	MODERATE	MISSENSE	Ctg/Gtg	L325V
17	67849198	G	A	wt/mut	ENSBTAT00000000932	MYO18B	protein_coding	NON_SYNONYMOUS_CODING	MODERATE	MISSENSE	Gcc/Acc	A1136T
17	70269811	G	T	wt/mut	ENSBTAT00000006518	Q58DJ9	protein_coding	SYNONYMOUS_CODING	LOW	SILENT	Cgg/Agg	R512
17	70827530	G	A	mut/mut	ENSBTAT00000029508	NEFH	protein_coding	SYNONYMOUS_CODING	LOW	SILENT	aaG/aaA	K851
17	73114011	G	A	wt/mut	ENSBTAT00000031209	IGLL1	protein_coding	INTRON	MODIFIER
17	73114011	G	A	wt/mut	ENSBTAT00000044103	IGLL1	protein_coding	INTRON	MODIFIER
17	73114011	G	A	wt/mut	ENSBTAT00000044102	ENSBTAG00000047121	protein_coding	NON_SYNONYMOUS_CODING	MODERATE	MISSENSE	tGt/tAt	C106Y
17	73152778	C	T	wt/mut	ENSBTAT00000031209	IGLL1	protein_coding	UTR_3_PRIME	MODIFIER
17	73152778	C	T	wt/mut	ENSBTAT00000044103	IGLL1	protein_coding	UTR_3_PRIME	MODIFIER
17	73479695	G	C	wt/mut	ENSBTAT00000028330	SNRPD3	protein_coding	UTR_3_PRIME	MODIFIER
17	74074030	G	A	wt/mut	ENSBTAT00000023746	YPEL1	protein_coding	DOWNSTREAM	MODIFIER
17	74074030	G	A	wt/mut	ENSBTAT00000029375	Q2T9V1	protein_coding	UTR_3_PRIME	MODIFIER
18	1691665	C	T	mut/mut	ENSBTAT00000017266	A6QP44	protein_coding	SYNONYMOUS_CODING	LOW	SILENT	gtG/gtA	V157
18	5295190	A	G	mut/mut	ENSBTAT00000032617	Q0P5N4	protein_coding	NON_SYNONYMOUS_CODING	MODERATE	MISSENSE	aAt/aGt	N97S
18	10305128	C	T	wt/mut	ENSBTAT00000055672	Q2KIN7	protein_coding	SYNONYMOUS_CODING	LOW	SILENT	ccC/ccT	P319
18	10854445	G	A	wt/mut	ENSBTAT00000011036	KLH36	protein_coding	UTR_3_PRIME	MODIFIER
18	10934587	G	A	wt/mut	ENSBTAT00000012432	UBP10	protein_coding	SYNONYMOUS_CODING	LOW	SILENT	gaG/gaA	E678
18	10938882	C	A	wt/mut	ENSBTAT00000012432	UBP10	protein_coding	UTR_3_PRIME	MODIFIER
18	11037803	C	T	wt/mut	ENSBTAT00000028221	CRLD2	protein_coding	SYNONYMOUS_CODING	LOW	SILENT	aaC/aaT	N450
18	11076808	C	T	wt/mut	ENSBTAT00000005371	ENSBTAG00000004109	pseudogene	EXON	MODIFIER
18	11196468	A	G	wt/mut	ENSBTAT00000027768	FA92B	protein_coding	UTR_3_PRIME	MODIFIER
18	11196579	T	G	wt/mut	ENSBTAT00000027768	FA92B	protein_coding	NON_SYNONYMOUS_CODING	MODERATE	MISSENSE	Aat/Cat	N287H
18	11196645	C	T	wt/mut	ENSBTAT00000027768	FA92B	protein_coding	NON_SYNONYMOUS_CODING	MODERATE	MISSENSE	Gtg/Atg	V265M
18	11196683	C	T	wt/mut	ENSBTAT00000027768	FA92B	protein_coding	NON_SYNONYMOUS_CODING	MODERATE	MISSENSE	aGt/aAt	S252N
18	11196683	C	T	wt/mut	ENSBTAT00000027768	FA92B	protein_coding	SPLICE_SITE_REGION	LOW
18	11197248	A	C	wt/mut	ENSBTAT00000027768	FA92B	protein_coding	SYNONYMOUS_CODING	LOW	SILENT	gtT/gtG	V226
18	11203644	C	T	wt/mut	ENSBTAT00000027768	FA92B	protein_coding	SYNONYMOUS_CODING	LOW	SILENT	gaG/gaA	E90
18	11669683	C	T	wt/mut	ENSBTAT00000013088	KIAA0182	protein_coding	SYNONYMOUS_CODING	LOW	SILENT	cgC/cgT	R352
18	11678803	A	G	wt/mut	ENSBTAT00000013088	KIAA0182	protein_coding	SYNONYMOUS_CODING	LOW	SILENT	tcA/tcG	S1092
18	11678818	C	T	wt/mut	ENSBTAT00000013088	KIAA0182	protein_coding	SYNONYMOUS_CODING	LOW	SILENT	gaC/gaT	D1097
18	11682301	A	G	wt/mut	ENSBTAT00000061540	E1BC42	protein_coding	DOWNSTREAM	MODIFIER
18	11682301	A	G	wt/mut	ENSBTAT00000013088	KIAA0182	protein_coding	SPLICE_SITE_REGION	LOW
18	11682301	A	G	wt/mut	ENSBTAT00000013088	KIAA0182	protein_coding	SYNONYMOUS_CODING	LOW	SILENT	gaA/gaG	E1161
18	11687233	T	C	wt/mut	ENSBTAT00000013088	KIAA0182	protein_coding	DOWNSTREAM	MODIFIER
18	11687233	T	C	wt/mut	ENSBTAT00000061540	E1BC42	protein_coding	UTR_3_PRIME	MODIFIER
18	11724555	C	T	wt/mut	ENSBTAT00000061540	E1BC42	protein_coding	UTR_5_PRIME	MODIFIER
18	13043453	G	A	wt/mut	ENSBTAT00000018957	ZCCHC14	protein_coding	NON_SYNONYMOUS_CODING	MODERATE	MISSENSE	aCc/aTc	T200I
18	13341659	A	G	wt/mut	ENSBTAT00000008848	Q9TU26	protein_coding	UTR_3_PRIME	MODIFIER
18	13861072	G	A	wt/mut	ENSBTAT00000024635	ENSBTAG00000018507	protein_coding	INTRON	MODIFIER
18	14678547	G	A	wt/mut	ENSBTAT00000002478	FANCA	protein_coding	SYNONYMOUS_CODING	LOW	SILENT	cgC/cgT	R200
18	15898819	C	T	wt/mut	ENSBTAT00000006309	Q2TBX9	protein_coding	NON_SYNONYMOUS_CODING	MODERATE	MISSENSE	Gaa/Aaa	E214K
18	23922800	C	T	wt/mut	ENSBTAT00000025661	LPCAT2	protein_coding	SYNONYMOUS_CODING	LOW	SILENT	acC/acT	T455
18	24311415	C	A	wt/mut	ENSBTAT00000004952	AMFR	protein_coding	SYNONYMOUS_CODING	LOW	SILENT	ctC/ctA	L269
18	25719663	G	A	wt/mut	ENSBTAT00000053037	ENSBTAG00000038141	protein_coding	INTRON	MODIFIER
18	25719663	G	A	wt/mut	ENSBTAT00000066025	ENSBTAG00000046323	protein_coding	SYNONYMOUS_CODING	LOW	SILENT	gcC/gcT	A119
18	25985464	A	G	wt/mut	ENSBTAT00000063509	ZNF319	protein_coding	SYNONYMOUS_CODING	LOW	SILENT	caT/caC	H365
18	25985464	A	G	wt/mut	ENSBTAT00000020923	CP057	protein_coding	UPSTREAM	MODIFIER
18	25985677	G	A	wt/mut	ENSBTAT00000063509	ZNF319	protein_coding	SYNONYMOUS_CODING	LOW	SILENT	aaC/aaT	N294
18	25985677	G	A	wt/mut	ENSBTAT00000020923	CP057	protein_coding	UPSTREAM	MODIFIER
18	25985704	T	C	wt/mut	ENSBTAT00000063509	ZNF319	protein_coding	SYNONYMOUS_CODING	LOW	SILENT	tcA/tcG	S285
18	25985704	T	C	wt/mut	ENSBTAT00000020923	CP057	protein_coding	UPSTREAM	MODIFIER
18	25989885	T	C	wt/mut	ENSBTAT00000020923	CP057	protein_coding	START_GAINED	LOW
18	25989885	T	C	wt/mut	ENSBTAT00000063509	ZNF319	protein_coding	UPSTREAM	MODIFIER
18	25989885	T	C	wt/mut	ENSBTAT00000020923	CP057	protein_coding	UTR_5_PRIME	MODIFIER
18	26005030	C	G	wt/mut	ENSBTAT00000020923	CP057	protein_coding	UTR_3_PRIME	MODIFIER
18	26514953	C	T	wt/mut	ENSBTAT00000009438	S38A7	protein_coding	UTR_3_PRIME	MODIFIER
18	36897663	A	T	wt/mut	ENSBTAT00000017847	NFAT5	protein_coding	NON_SYNONYMOUS_CODING	MODERATE	MISSENSE	Atg/Ttg	M1379L
18	39306345	T	C	wt/mut	ENSBTAT00000032311	IST1	protein_coding	NON_SYNONYMOUS_CODING	MODERATE	MISSENSE	aAt/aGt	N174S
18	40683769	C	T	wt/mut	ENSBTAT00000009950	C18H19orf2	protein_coding	SYNONYMOUS_CODING	LOW	SILENT	ctC/ctT	L25
18	46537211	G	A	wt/mut	ENSBTAT00000044399	HAUS5	protein_coding	UTR_3_PRIME	MODIFIER
18	46537211	G	A	wt/mut	ENSBTAT00000017877	HAUS5	protein_coding	UTR_3_PRIME	MODIFIER
18	47292071	G	A	wt/mut	ENSBTAT00000053827	ZFP82	protein_coding	INTRON	MODIFIER
18	47321801	C	T	wt/mut	ENSBTAT00000059174	U6	snRNA	EXON	MODIFIER
18	47321801	C	T	wt/mut	ENSBTAT00000053827	ZFP82	protein_coding	INTRON	MODIFIER
18	47329771	A	C	wt/mut	ENSBTAT00000053827	ZFP82	protein_coding	NON_SYNONYMOUS_CODING	MODERATE	MISSENSE	aAg/aCg	K613T
18	48282685	C	G	wt/mut	ENSBTAT00000032005	PPP1R14A	protein_coding	UTR_3_PRIME	MODIFIER
18	48324283	T	C	wt/mut	ENSBTAT00000000207	Q2KJ54	protein_coding	NON_SYNONYMOUS_CODING	MODERATE	MISSENSE	aTt/aCt	I132T
18	48452068	C	A	wt/mut	ENSBTAT00000044859	PSMD8	protein_coding	NON_SYNONYMOUS_CODING	MODERATE	MISSENSE	aaC/aaA	N7K
18	48658217	C	T	wt/mut	ENSBTAT00000014888	EIF3K	protein_coding	INTRON	MODIFIER
18	48658217	C	T	wt/mut	ENSBTAT00000014888	EIF3K	protein_coding	SPLICE_SITE_REGION	LOW
18	48863559	GAGA	G	wt/mut	ENSBTAT00000002327	C6K7D3	protein_coding	CODON_CHANGE_PLUS_CODON_DELETION	MODERATE		ttctcc/tcc	FS214S
18	48863559	GAGA	G	wt/mut	ENSBTAT00000002325	RINL	protein_coding	UPSTREAM	MODIFIER
18	49655278	G	A	mut/mut	ENSBTAT00000003340	A6QLX2	protein_coding	DOWNSTREAM	MODIFIER
18	49655278	G	A	mut/mut	ENSBTAT00000016607	A2VDT2	protein_coding	NON_SYNONYMOUS_CODING	MODERATE	MISSENSE	tCg/tTg	S79L
18	50019639	G	A	wt/mut	ENSBTAT00000010183	PRX	protein_coding	SYNONYMOUS_CODING	LOW	SILENT	ccC/ccT	P514
18	50050325	G	A	wt/mut	ENSBTAT00000013876	Q3ZBA5	protein_coding	UTR_3_PRIME	MODIFIER
18	52747185	G	A	wt/mut	ENSBTAT00000064678	IGSF23	protein_coding	UTR_3_PRIME	MODIFIER
18	53823549	C	A	wt/mut	ENSBTAT00000016048	SYMPK	protein_coding	SYNONYMOUS_CODING	LOW	SILENT	gtG/gtT	V244
18	53875480	C	T	wt/mut	ENSBTAT00000017485	NOVA2	protein_coding	SYNONYMOUS_CODING	LOW	SILENT	aaG/aaA	K126
18	53935447	G	A	wt/mut	ENSBTAT00000007652	CCDC61	protein_coding	NON_SYNONYMOUS_CODING	MODERATE	MISSENSE	cGa/cAa	R98Q
18	54826059	C	T	wt/mut	ENSBTAT00000009013	MEIS3	protein_coding	UTR_3_PRIME	MODIFIER
18	54902574	G	A	wt/mut	ENSBTAT00000043487	Q0IIE3	protein_coding	UPSTREAM	MODIFIER
18	54902574	G	A	wt/mut	ENSBTAT00000017397	A5D7S0	protein_coding	UTR_3_PRIME	MODIFIER
18	55592412	C	T	wt/mut	ENSBTAT00000000089	E1BCI4	protein_coding	DOWNSTREAM	MODIFIER
18	55592412	C	T	wt/mut	ENSBTAT00000001963	CYH2	protein_coding	UTR_5_PRIME	MODIFIER
18	56794122	A	G	wt/mut	ENSBTAT00000016000	ZNF473	protein_coding	NON_SYNONYMOUS_CODING	MODERATE	MISSENSE	aAc/aGc	N250S
18	57183884	G	A	wt/mut	ENSBTAT00000017422	SYT3	protein_coding	SYNONYMOUS_CODING	LOW	SILENT	gcC/gcT	A27
18	57681280	T	A	wt/mut	ENSBTAT00000022417	ENSBTAG00000037699	protein_coding	SYNONYMOUS_CODING	LOW	SILENT	atT/atA	I916
18	59399606	T	C	wt/mut	ENSBTAT00000055688	ENSBTAG00000011052	protein_coding	NON_SYNONYMOUS_CODING	MODERATE	MISSENSE	cAt/cGt	H602R
18	63411398	G	A	wt/mut	ENSBTAT00000021152	MBOA7	protein_coding	NON_SYNONYMOUS_CODING	MODERATE	MISSENSE	Gtc/Atc	V435I
18	63411398	G	A	wt/mut	ENSBTAT00000026728	TMC4	protein_coding	UPSTREAM	MODIFIER
18	63412060	C	G	wt/mut	ENSBTAT00000026728	TMC4	protein_coding	UPSTREAM	MODIFIER
18	63412060	C	G	wt/mut	ENSBTAT00000021152	MBOA7	protein_coding	UTR_3_PRIME	MODIFIER
18	63652453	T	C	wt/mut	ENSBTAT00000054525	NLRP8	protein_coding	NON_SYNONYMOUS_CODING	MODERATE	MISSENSE	gTg/gCg	V744A
18	63772083	C	A	mut/mut	ENSBTAT00000062932	ENSBTAG00000045803	protein_coding	SYNONYMOUS_CODING	LOW	SILENT	ccC/ccA	P300
18	64693666	C	T	mut/mut	ENSBTAT00000023758	ZNF304	protein_coding	SYNONYMOUS_CODING	LOW	SILENT	aaC/aaT	N222
18	64694915	A	G	mut/mut	ENSBTAT00000023758	ZNF304	protein_coding	UTR_3_PRIME	MODIFIER
19	18429578	T	A	mut/mut	ENSBTAT00000024464	ATAD5	protein_coding	NON_SYNONYMOUS_CODING	MODERATE	MISSENSE	aAa/aTa	K884I
19	20883132	G	A	mut/mut	ENSBTAT00000021257	SEZ6	protein_coding	SYNONYMOUS_CODING	LOW	SILENT	ggC/ggT	G611
19	21029185	G	A	mut/mut	ENSBTAT00000023111	MYO18A	protein_coding	SYNONYMOUS_CODING	LOW	SILENT	ggC/ggT	G979
19	25013221	G	A	mut/mut	ENSBTAT00000020307	E1BFX5	protein_coding	INTRON	MODIFIER
19	25013221	G	A	mut/mut	ENSBTAT00000045931	GSG2	protein_coding	UTR_3_PRIME	MODIFIER
19	25942841	C	T	mut/mut	ENSBTAT00000003883	ENSBTAG00000002982	protein_coding	SYNONYMOUS_CODING	LOW	SILENT	agC/agT	S25
19	27799162	T	G	mut/mut	ENSBTAT00000064788	F1MTY6	protein_coding	SYNONYMOUS_CODING	LOW	SILENT	gcT/gcG	A855
19	33524991	G	A	mut/mut	ENSBTAT00000044000	CDRT4	protein_coding	NON_SYNONYMOUS_CODING	MODERATE	MISSENSE	gCa/gTa	A145V
19	33586273	T	C	mut/mut	ENSBTAT00000035053	F18B1	protein_coding	UTR_3_PRIME	MODIFIER
19	36034100	G	A	mut/mut	ENSBTAT00000025086	ENSBTAG00000018840	protein_coding	SYNONYMOUS_CODING	LOW	SILENT	ttC/ttT	F435
19	36034510	A	G	mut/mut	ENSBTAT00000025086	ENSBTAG00000018840	protein_coding	SYNONYMOUS_CODING	LOW	SILENT	ctT/ctC	L306
19	40895763	G	A	mut/mut	ENSBTAT00000017083	GSDMB	protein_coding	NON_SYNONYMOUS_CODING	MODERATE	MISSENSE	cCg/cTg	P260L
19	40974596	C	T	mut/mut	ENSBTAT00000028608	PSMD3	protein_coding	UTR_3_PRIME	MODIFIER
19	41042887	G	T	mut/mut	ENSBTAT00000014236	Q1RMT4	protein_coding	DOWNSTREAM	MODIFIER
19	41042887	G	T	mut/mut	ENSBTAT00000016154	NR1D1	protein_coding	SYNONYMOUS_CODING	LOW	SILENT	tcC/tcA	S439
19	41099212	A	G	mut/mut	ENSBTAT00000008203	CASC3	protein_coding	SYNONYMOUS_CODING	LOW	SILENT	ggA/ggG	G333
19	41099233	C	T	mut/mut	ENSBTAT00000008203	CASC3	protein_coding	SYNONYMOUS_CODING	LOW	SILENT	ggC/ggT	G340
19	41099278	A	G	mut/mut	ENSBTAT00000008203	CASC3	protein_coding	SYNONYMOUS_CODING	LOW	SILENT	gaA/gaG	E355
19	41104874	G	T	mut/mut	ENSBTAT00000020265	RAPGEFL1	protein_coding	UPSTREAM	MODIFIER
19	41104874	G	T	mut/mut	ENSBTAT00000008203	CASC3	protein_coding	UTR_3_PRIME	MODIFIER
19	41105595	C	T	mut/mut	ENSBTAT00000020265	RAPGEFL1	protein_coding	UPSTREAM	MODIFIER
19	41105595	C	T	mut/mut	ENSBTAT00000008203	CASC3	protein_coding	UTR_3_PRIME	MODIFIER
19	41105893	C	T	mut/mut	ENSBTAT00000020265	RAPGEFL1	protein_coding	UPSTREAM	MODIFIER
19	41105893	C	T	mut/mut	ENSBTAT00000008203	CASC3	protein_coding	UTR_3_PRIME	MODIFIER
19	41167837	G	A	mut/mut	ENSBTAT00000013695	WIPF2	protein_coding	SYNONYMOUS_CODING	LOW	SILENT	ccG/ccA	P298
19	42645547	C	T	mut/mut	ENSBTAT00000036396	LEPREL4	protein_coding	SYNONYMOUS_CODING	LOW	SILENT	caG/caA	Q41
19	42922753	C	A	mut/mut	ENSBTAT00000005335	KCNH4	protein_coding	SYNONYMOUS_CODING	LOW	SILENT	tcG/tcT	S1046
19	43660927	C	T	mut/mut	ENSBTAT00000020140	RUNDC1	protein_coding	NON_SYNONYMOUS_CODING	MODERATE	MISSENSE	cCg/cTg	P373L
19	45542665	G	A	mut/mut	ENSBTAT00000009316	E1BL08	protein_coding	SYNONYMOUS_CODING	LOW	SILENT	tcC/tcT	S846
19	45542665	G	A	mut/mut	ENSBTAT00000009312	C17orf46	protein_coding	UPSTREAM	MODIFIER
19	51845816	G	A	mut/mut	ENSBTAT00000025435	C17orf70	protein_coding	DOWNSTREAM	MODIFIER
19	51845816	G	A	mut/mut	ENSBTAT00000034735	FSCN2	protein_coding	SYNONYMOUS_CODING	LOW	SILENT	taC/taT	Y409
19	51929677	G	T	mut/mut	ENSBTAT00000022317	BAHCC1	protein_coding	NON_SYNONYMOUS_CODING	MODERATE	MISSENSE	Ctg/Atg	L564M
19	52308728	G	C	wt/mut	ENSBTAT00000003739	RPTOR	protein_coding	UTR_3_PRIME	MODIFIER
19	54648456	G	C	mut/mut	ENSBTAT00000042576	Q0VCU9	protein_coding	NON_SYNONYMOUS_CODING	MODERATE	MISSENSE	gaG/gaC	E152D
19	54648456	G	C	mut/mut	ENSBTAT00000042576	Q0VCU9	protein_coding	SPLICE_SITE_REGION	LOW
19	55679960	C	T	mut/mut	ENSBTAT00000025492	JMJD6	protein_coding	NON_SYNONYMOUS_CODING	MODERATE	MISSENSE	tCg/tTg	S357L
19	55680800	C	T	mut/mut	ENSBTAT00000025492	JMJD6	protein_coding	UTR_3_PRIME	MODIFIER
19	55762503	C	T	mut/mut	ENSBTAT00000066315	ST6GALNAC1	protein_coding	NON_SYNONYMOUS_CODING	MODERATE	MISSENSE	Cct/Tct	P243S
19	55762503	C	T	mut/mut	ENSBTAT00000034693	ST6GALNAC1	protein_coding	NON_SYNONYMOUS_CODING	MODERATE	MISSENSE	Cct/Tct	P243S
19	55821694	G	A	mut/mut	ENSBTAT00000060406	snoR38	snoRNA	DOWNSTREAM	MODIFIER
19	55821694	G	A	mut/mut	ENSBTAT00000059453	snoR38	snoRNA	DOWNSTREAM	MODIFIER
19	55821694	G	A	mut/mut	ENSBTAT00000059698	snoR38	snoRNA	DOWNSTREAM	MODIFIER
19	55821694	G	A	mut/mut	ENSBTAT00000042557	Q148L9	protein_coding	UTR_3_PRIME	MODIFIER
19	55897377	T	C	mut/mut	ENSBTAT00000004463	RHBDF2	protein_coding	SYNONYMOUS_CODING	LOW	SILENT	atT/atC	I327
19	58545226	G	A	mut/mut	ENSBTAT00000061463	SDK2	protein_coding	SYNONYMOUS_CODING	LOW	SILENT	acG/acA	T1703
20	8369710	G	A	wt/mut	ENSBTAT00000004379	TMEM174	protein_coding	SYNONYMOUS_CODING	LOW	SILENT	gcC/gcT	A89
20	10304085	C	T	wt/mut	ENSBTAT00000040360	KAD6	protein_coding	INTRON	MODIFIER
20	10304085	C	T	wt/mut	ENSBTAT00000002682	A6QNK6	protein_coding	UPSTREAM	MODIFIER
20	10304085	C	T	wt/mut	ENSBTAT00000035362	TAF9	protein_coding	UTR_3_PRIME	MODIFIER
20	12385127	C	T	wt/mut	ENSBTAT00000064503	MAST4	protein_coding	INTRON	MODIFIER
20	12385127	C	T	wt/mut	ENSBTAT00000064460	MAST4	protein_coding	SYNONYMOUS_CODING	LOW	SILENT	gtG/gtA	V1284
20	12385127	C	T	wt/mut	ENSBTAT00000036805	MAST4	protein_coding	SYNONYMOUS_CODING	LOW	SILENT	gtG/gtA	V1288
20	16927283	C	T	wt/mut	ENSBTAT00000024773	IPO11	protein_coding	NON_SYNONYMOUS_CODING	MODERATE	MISSENSE	Gta/Ata	V261I
20	20189283	C	T	mut/mut	ENSBTAT00000054642	ENSBTAG00000039486	protein_coding	UTR_3_PRIME	MODIFIER
20	20189293	T	A	mut/mut	ENSBTAT00000054642	ENSBTAG00000039486	protein_coding	UTR_3_PRIME	MODIFIER
20	20189324	G	A	mut/mut	ENSBTAT00000054642	ENSBTAG00000039486	protein_coding	UTR_3_PRIME	MODIFIER
20	20320072	C	T	mut/mut	ENSBTAT00000000631	PDE4D	protein_coding	SYNONYMOUS_CODING	LOW	SILENT	gcC/gcT	A359
20	20482497	C	T	mut/mut	ENSBTAT00000054286	RAB3C	protein_coding	SYNONYMOUS_CODING	LOW	SILENT	tcG/tcA	S123
20	20482497	C	T	mut/mut	ENSBTAT00000009611	RAB3C	protein_coding	SYNONYMOUS_CODING	LOW	SILENT	tcG/tcA	S132
20	22369450	G	T	wt/mut	ENSBTAT00000018325	MAP3K1	protein_coding	SYNONYMOUS_CODING	LOW	SILENT	Cgg/Agg	R757
20	24107587	G	C	wt/mut	ENSBTAT00000006807	E1B7C7	protein_coding	NON_SYNONYMOUS_CODING	MODERATE	MISSENSE	gCc/gGc	A14G
20	31891146	T	C	wt/mut	ENSBTAT00000001758	GHR	protein_coding	NON_SYNONYMOUS_CODING	MODERATE	MISSENSE	Aac/Gac	N523D
20	31891146	T	C	wt/mut	ENSBTAT00000036771	GHR	protein_coding	NON_SYNONYMOUS_CODING	MODERATE	MISSENSE	Aac/Gac	N523D
20	33715722	C	T	wt/mut	ENSBTAT00000000016	A8E649	protein_coding	UTR_3_PRIME	MODIFIER
20	33715722	C	T	wt/mut	ENSBTAT00000000017	A8E649	protein_coding	UTR_3_PRIME	MODIFIER
20	35436730	A	G	wt/mut	ENSBTAT00000008812	RICTOR	protein_coding	INTRON	MODIFIER
20	35436730	A	G	wt/mut	ENSBTAT00000008812	RICTOR	protein_coding	SPLICE_SITE_REGION	LOW
20	35510647	A	G	wt/mut	ENSBTAT00000008812	RICTOR	protein_coding	UTR_3_PRIME	MODIFIER
20	35544182	C	T	wt/mut	ENSBTAT00000047019	OSMR	protein_coding	NON_SYNONYMOUS_CODING	MODERATE	MISSENSE	Gtc/Atc	V224I
20	35544182	C	T	wt/mut	ENSBTAT00000061133	OSMR	protein_coding	NON_SYNONYMOUS_CODING	MODERATE	MISSENSE	Gtc/Atc	V225I
20	37107523	G	A	wt/mut	ENSBTAT00000000774	C5orf42	protein_coding	NON_SYNONYMOUS_CODING	MODERATE	MISSENSE	Gtt/Att	V350I
20	38494603	G	A	mut/mut	ENSBTAT00000009967	SPEF2	protein_coding	NON_SYNONYMOUS_CODING	MODERATE	MISSENSE	tCg/tTg	S1003L
20	39273856	CA	C	wt/mut	ENSBTAT00000025568	RAD1	protein_coding	UTR_3_PRIME	MODIFIER
20	40156999	C	T	wt/mut	ENSBTAT00000016677	ADAMTS12	protein_coding	SYNONYMOUS_CODING	LOW	SILENT	ttC/ttT	F578
20	40197775	G	A	mut/mut	ENSBTAT00000016677	ADAMTS12	protein_coding	NON_SYNONYMOUS_CODING	MODERATE	MISSENSE	Gtg/Atg	V823M
20	72011828	G	A	wt/mut	ENSBTAT00000055637	ENSBTAG00000034577	protein_coding	SYNONYMOUS_CODING	LOW	SILENT	ttC/ttT	F98
21	14463224	C	T	mut/mut	ENSBTAT00000065179	CHD2	protein_coding	NON_SYNONYMOUS_CODING	MODERATE	MISSENSE	Gaa/Aaa	E380K
21	14463224	C	T	mut/mut	ENSBTAT00000065179	CHD2	protein_coding	SPLICE_SITE_REGION	LOW
21	20428595	G	A	wt/mut	ENSBTAT00000005678	A6QPM2	protein_coding	UTR_3_PRIME	MODIFIER
21	22054895	G	A	wt/mut	ENSBTAT00000006812	VTC2	protein_coding	NON_SYNONYMOUS_CODING	MODERATE	MISSENSE	cGg/cAg	R70Q
21	22179090	C	T	wt/mut	ENSBTAT00000025161	MAN2A2	protein_coding	SYNONYMOUS_CODING	LOW	SILENT	gcG/gcA	A262
21	25757155	G	A	wt/mut	ENSBTAT00000026564	RASGRF1	protein_coding	SPLICE_SITE_REGION	LOW
21	25757155	G	A	wt/mut	ENSBTAT00000026564	RASGRF1	protein_coding	SYNONYMOUS_CODING	LOW	SILENT	aaC/aaT	N515
21	27262575	G	A	wt/mut	ENSBTAT00000009776	KIAA1199	protein_coding	SYNONYMOUS_CODING	LOW	SILENT	acG/acA	T575
21	29683854	G	C	wt/mut	ENSBTAT00000018076	A6H788	protein_coding	NON_SYNONYMOUS_CODING	MODERATE	MISSENSE	Gag/Cag	E10Q
21	30870381	G	C	wt/mut	ENSBTAT00000038814	ADAMTS7	protein_coding	NON_SYNONYMOUS_CODING	MODERATE	MISSENSE	Ggg/Cgg	G403R
21	30882182	G	C	wt/mut	ENSBTAT00000038814	ADAMTS7	protein_coding	NON_SYNONYMOUS_CODING	MODERATE	MISSENSE	gaG/gaC	E515D
21	31081583	C	A	wt/mut	ENSBTAT00000008177	F1MN74	protein_coding	DOWNSTREAM	MODIFIER
21	31081583	C	A	wt/mut	ENSBTAT00000008182	ACBG1	protein_coding	UTR_3_PRIME	MODIFIER
21	31081583	C	A	wt/mut	ENSBTAT00000046569	ACBG1	protein_coding	UTR_3_PRIME	MODIFIER
21	31523997	G	A	wt/mut	ENSBTAT00000052576	F1MC93	protein_coding	SYNONYMOUS_CODING	LOW	SILENT	tcC/tcT	S282
21	33914658	C	T	wt/mut	ENSBTAT00000046319	ENSBTAG00000032631	protein_coding	NON_SYNONYMOUS_CODING	MODERATE	MISSENSE	cCc/cTc	P140L
21	33914776	T	C	wt/mut	ENSBTAT00000046319	ENSBTAG00000032631	protein_coding	SYNONYMOUS_CODING	LOW	SILENT	tcT/tcC	S179
21	34091067	G	A	wt/mut	ENSBTAT00000028416	SCAM5	protein_coding	INTRON	MODIFIER
21	34091067	G	A	wt/mut	ENSBTAT00000028416	SCAM5	protein_coding	SPLICE_SITE_REGION	LOW
21	34091067	G	A	wt/mut	ENSBTAT00000065890	SCAM5	protein_coding	UTR_3_PRIME	MODIFIER
21	35124376	C	T	mut/mut	ENSBTAT00000052512	E1B8U1	protein_coding	NON_SYNONYMOUS_CODING	MODERATE	MISSENSE	Ctc/Ttc	L182F
21	43624076	C	T	wt/mut	ENSBTAT00000023566	AKAP6	protein_coding	NON_SYNONYMOUS_CODING	MODERATE	MISSENSE	gCg/gTg	A2284V
21	55946322	A	G	wt/mut	ENSBTAT00000022860	ELL3	protein_coding	DOWNSTREAM	MODIFIER
21	55946322	A	G	wt/mut	ENSBTAT00000022854	A5D7E8	protein_coding	UTR_3_PRIME	MODIFIER
21	57153528	C	T	wt/mut	ENSBTAT00000024122	Q2KJ89	protein_coding	UTR_3_PRIME	MODIFIER
21	59330569	T	TC	wt/mut	ENSBTAT00000004444	IFI27	protein_coding	UPSTREAM	MODIFIER
21	59330569	T	TC	wt/mut	ENSBTAT00000004093	IFI27	protein_coding	UTR_5_PRIME	MODIFIER
21	59336756	CA	C	wt/mut	ENSBTAT00000004093	IFI27	protein_coding	DOWNSTREAM	MODIFIER
21	59336756	CA	C	wt/mut	ENSBTAT00000004444	IFI27	protein_coding	DOWNSTREAM	MODIFIER
21	61885119	G	C	wt/mut	ENSBTAT00000004584	C14orf49	protein_coding	NON_SYNONYMOUS_CODING	MODERATE	MISSENSE	Cag/Gag	Q549E
21	61886330	G	A	wt/mut	ENSBTAT00000004584	C14orf49	protein_coding	NON_SYNONYMOUS_CODING	MODERATE	MISSENSE	aCa/aTa	T516I
21	66064797	C	T	wt/mut	ENSBTAT00000024364	SETD3	protein_coding	NON_SYNONYMOUS_CODING	MODERATE	MISSENSE	cGt/cAt	R460H
21	66171697	C	T	wt/mut	ENSBTAT00000035288	CCDC85C	protein_coding	DOWNSTREAM	MODIFIER
21	66171697	C	T	wt/mut	ENSBTAT00000024796	E1BEV0	protein_coding	SYNONYMOUS_CODING	LOW	SILENT	atC/atT	I362
21	66171697	C	T	wt/mut	ENSBTAT00000063128	E1BEV0	protein_coding	SYNONYMOUS_CODING	LOW	SILENT	atC/atT	I363
21	66740690	C	T	wt/mut	ENSBTAT00000012242	EVL	protein_coding	DOWNSTREAM	MODIFIER
21	66740690	C	T	wt/mut	ENSBTAT00000012243	DEGS2	protein_coding	UTR_3_PRIME	MODIFIER
21	66853523	G	A	wt/mut	ENSBTAT00000018163	MCATL	protein_coding	UTR_3_PRIME	MODIFIER
21	68471760	G	A	wt/mut	ENSBTAT00000026895	A4FV55	protein_coding	UTR_3_PRIME	MODIFIER
21	68528651	C	T	wt/mut	ENSBTAT00000044652	DYNC1H1	protein_coding	SYNONYMOUS_CODING	LOW	SILENT	ccC/ccT	P973
21	68596515	G	A	wt/mut	ENSBTAT00000008225	HS90A	protein_coding	UTR_3_PRIME	MODIFIER
21	70351357	G	A	mut/mut	ENSBTAT00000029205	KIF26A	protein_coding	NON_SYNONYMOUS_CODING	MODERATE	MISSENSE	cGg/cAg	R1678Q
21	70351357	G	A	mut/mut	ENSBTAT00000063889	KIF26A	protein_coding	NON_SYNONYMOUS_CODING	MODERATE	MISSENSE	cGg/cAg	R1686Q
21	70727181	G	A	wt/mut	ENSBTAT00000008762	TMEM179	protein_coding	SYNONYMOUS_CODING	LOW	SILENT	ctC/ctT	L41
22	2763582	G	A	wt/mut	ENSBTAT00000005379	AZI2	protein_coding	DOWNSTREAM	MODIFIER
22	2763582	G	A	wt/mut	ENSBTAT00000025040	COXAM	protein_coding	UTR_3_PRIME	MODIFIER
22	7720141	C	T	wt/mut	ENSBTAT00000005181	UBP1	protein_coding	DOWNSTREAM	MODIFIER
22	7720141	C	T	wt/mut	ENSBTAT00000005160	FBXL2	protein_coding	UTR_3_PRIME	MODIFIER
22	8160518	C	G	wt/mut	ENSBTAT00000023165	PDCD6IP	protein_coding	NON_SYNONYMOUS_CODING	MODERATE	MISSENSE	caC/caG	H884Q
22	10887206	G	A	wt/mut	ENSBTAT00000022033	GOLGA4	protein_coding	NON_SYNONYMOUS_CODING	MODERATE	MISSENSE	cGt/cAt	R776H
22	17648018	C	T	wt/mut	ENSBTAT00000066111	Q58DB5	protein_coding	NON_SYNONYMOUS_CODING	MODERATE	MISSENSE	tCc/tTc	S174F
22	17648018	C	T	wt/mut	ENSBTAT00000047319	Q58DB5	protein_coding	NON_SYNONYMOUS_CODING	MODERATE	MISSENSE	tCc/tTc	S174F
22	20840726	G	C	wt/mut	ENSBTAT00000040496	5S_rRNA	rRNA	DOWNSTREAM	MODIFIER
22	20840726	G	C	wt/mut	ENSBTAT00000059803	U6	snRNA	EXON	MODIFIER
22	20841511	A	G	wt/mut	ENSBTAT00000059803	U6	snRNA	DOWNSTREAM	MODIFIER
22	20841511	A	G	wt/mut	ENSBTAT00000040496	5S_rRNA	rRNA	EXON	MODIFIER
22	31768043	T	C	wt/mut	ENSBTAT00000008789	MITF	protein_coding	SYNONYMOUS_CODING	LOW	SILENT	acA/acG	T79
22	43064731	G	A	wt/mut	ENSBTAT00000027154	C3orf67	protein_coding	INTRON	MODIFIER
22	43064731	G	A	wt/mut	ENSBTAT00000063953	C3orf67	protein_coding	SYNONYMOUS_CODING	LOW	SILENT	ccG/ccA	P491
22	48669171	C	T	wt/mut	ENSBTAT00000010318	ITIH1	protein_coding	NON_SYNONYMOUS_CODING	MODERATE	MISSENSE	Gtg/Atg	V20M
22	48707667	G	A	wt/mut	ENSBTAT00000006231	SPCS1	protein_coding	DOWNSTREAM	MODIFIER
22	48707667	G	A	wt/mut	ENSBTAT00000006234	A6QQ15	protein_coding	UTR_3_PRIME	MODIFIER
22	50967424	A	G	mut/mut	ENSBTAT00000006413	Q08DK8	protein_coding	NON_SYNONYMOUS_CODING	MODERATE	MISSENSE	Atc/Gtc	I413V
22	50967424	A	G	mut/mut	ENSBTAT00000006411	A6QQB7	protein_coding	UPSTREAM	MODIFIER
22	50967424	A	G	mut/mut	ENSBTAT00000062935	A6QQB7	protein_coding	UPSTREAM	MODIFIER
22	51260599	G	A	wt/mut	ENSBTAT00000000498	Q3MHK5	protein_coding	DOWNSTREAM	MODIFIER
22	51260599	G	A	wt/mut	ENSBTAT00000030664	TCTA	protein_coding	DOWNSTREAM	MODIFIER
22	51260599	G	A	wt/mut	ENSBTAT00000002992	GCST	protein_coding	SYNONYMOUS_CODING	LOW	SILENT	tcC/tcT	S130
22	52263831	G	A	wt/mut	ENSBTAT00000012611	MPIP1	protein_coding	UTR_3_PRIME	MODIFIER
22	54186594	C	T	wt/mut	ENSBTAT00000044390	A1A4L2	protein_coding	SYNONYMOUS_CODING	LOW	SILENT	gcC/gcT	A432
22	54836085	G	A	wt/mut	ENSBTAT00000024390	EXOSC7	protein_coding	UPSTREAM	MODIFIER
22	54836085	G	A	wt/mut	ENSBTAT00000015263	Q08DX8	protein_coding	UTR_5_PRIME	MODIFIER
22	57299902	G	A	wt/mut	ENSBTAT00000044041	A6H7E5	protein_coding	NON_SYNONYMOUS_CODING	MODERATE	MISSENSE	cCg/cTg	P284L
22	57299902	G	A	wt/mut	ENSBTAT00000044043	A6H7E5	protein_coding	NON_SYNONYMOUS_CODING	MODERATE	MISSENSE	cCg/cTg	P284L
22	58727656	C	T	wt/mut	ENSBTAT00000009683	XPC	protein_coding	DOWNSTREAM	MODIFIER
22	58727656	C	T	wt/mut	ENSBTAT00000009681	A6QQR5	protein_coding	UTR_3_PRIME	MODIFIER
22	59609116	T	C	wt/mut	ENSBTAT00000050396	ENSBTAG00000003244	protein_coding	DOWNSTREAM	MODIFIER
22	59609116	T	C	wt/mut	ENSBTAT00000004205	F1MYE8	protein_coding	UTR_3_PRIME	MODIFIER
22	59609116	T	C	wt/mut	ENSBTAT00000050397	F1MYE8	protein_coding	UTR_3_PRIME	MODIFIER
22	59620732	C	T	wt/mut	ENSBTAT00000050396	ENSBTAG00000003244	protein_coding	NON_SYNONYMOUS_CODING	MODERATE	MISSENSE	Gtc/Atc	V33I
23	6283263	C	T	mut/mut	ENSBTAT00000036095	C23H6ORF142	protein_coding	INTRON	MODIFIER
23	6283263	C	T	mut/mut	ENSBTAT00000019407	C23H6ORF142	protein_coding	SYNONYMOUS_CODING	LOW	SILENT	tcG/tcA	S21
23	7054938	C	T	mut/mut	ENSBTAT00000065976	Q5KTP6	protein_coding	NON_SYNONYMOUS_CODING	MODERATE	MISSENSE	Ggg/Agg	G235R
23	11373666	A	C	mut/mut	ENSBTAT00000016009	CF129	protein_coding	START_LOST	HIGH	MISSENSE	aTg/aGg	M1R
23	25476857	T	C	mut/mut	ENSBTAT00000018484	BoLA-DRB3	protein_coding	UTR_3_PRIME	MODIFIER
23	25635560	G	T	mut/mut	ENSBTAT00000049415	A6QNP4	protein_coding	DOWNSTREAM	MODIFIER
23	25635560	G	T	mut/mut	ENSBTAT00000049419	A2VE28	protein_coding	NON_SYNONYMOUS_CODING	MODERATE	MISSENSE	Caa/Aaa	Q347K
23	25970383	G	A	mut/mut	ENSBTAT00000030528	ENSBTAG00000033979	protein_coding	NON_SYNONYMOUS_CODING	MODERATE	MISSENSE	Ggg/Agg	G120R
23	25977283	G	T	mut/mut	ENSBTAT00000030528	ENSBTAG00000033979	protein_coding	NON_SYNONYMOUS_CODING	MODERATE	MISSENSE	cGt/cTt	R288L
23	27067216	G	A	mut/mut	ENSBTAT00000045345	A4FUY2	protein_coding	NON_SYNONYMOUS_CODING	MODERATE	MISSENSE	gGt/gAt	G676D
23	27563552	C	T	mut/mut	ENSBTAT00000029090	DX39B	protein_coding	UPSTREAM	MODIFIER
23	27563552	C	T	mut/mut	ENSBTAT00000019268	Q58D88	protein_coding	UPSTREAM	MODIFIER
23	27563552	C	T	mut/mut	ENSBTAT00000035817	Q58D88	protein_coding	UPSTREAM	MODIFIER
23	27563552	C	T	mut/mut	ENSBTAT00000060384	SNORD83	snoRNA	UPSTREAM	MODIFIER
23	27563552	C	T	mut/mut	ENSBTAT00000019267	ATP6V1G2	protein_coding	UTR_3_PRIME	MODIFIER
23	28637876	C	A	mut/mut	ENSBTAT00000009916	TRIM40	protein_coding	SYNONYMOUS_CODING	LOW	SILENT	tcG/tcT	S46
23	28738447	G	C	mut/mut	ENSBTAT00000045078	MOG	protein_coding	DOWNSTREAM	MODIFIER
23	28738447	G	C	mut/mut	ENSBTAT00000023690	MOG	protein_coding	DOWNSTREAM	MODIFIER
23	28738447	G	C	mut/mut	ENSBTAT00000045079	MOG	protein_coding	DOWNSTREAM	MODIFIER
23	28738447	G	C	mut/mut	ENSBTAT00000023710	ZFP57	protein_coding	NON_SYNONYMOUS_CODING	MODERATE	MISSENSE	Gtt/Ctt	V139L
23	28968784	T	C	mut/mut	ENSBTAT00000045146	ENSBTAG00000047014	protein_coding	SYNONYMOUS_CODING	LOW	SILENT	ccT/ccC	P287
23	28968784	T	C	mut/mut	ENSBTAT00000017224	ENSBTAG00000047014	protein_coding	SYNONYMOUS_CODING	LOW	SILENT	ccT/ccC	P297
23	29033092	C	T	mut/mut	ENSBTAT00000063649	F1N0J6	protein_coding	NON_SYNONYMOUS_CODING	MODERATE	MISSENSE	Gag/Aag	E81K
23	29038765	A	G	mut/mut	ENSBTAT00000045150	ENSBTAG00000031835	protein_coding	SYNONYMOUS_CODING	LOW	SILENT	agT/agC	S315
23	29123215	C	G	mut/mut	ENSBTAT00000056307	E1BAE5	protein_coding	NON_SYNONYMOUS_CODING	MODERATE	MISSENSE	caG/caC	Q22H
23	29224158	T	C	mut/mut	ENSBTAT00000035615	ENSBTAG00000031843	protein_coding	NON_SYNONYMOUS_CODING	MODERATE	MISSENSE	aAt/aGt	N200S
23	29462902	G	A	mut/mut	ENSBTAT00000054481	ENSBTAG00000040582	protein_coding	NON_SYNONYMOUS_CODING	MODERATE	MISSENSE	Gga/Aga	G41R
23	31491651	C	T	mut/mut	ENSBTAT00000053914	A7MAZ5	protein_coding	UTR_3_PRIME	MODIFIER
23	31531135	CTA	C	mut/mut	ENSBTAT00000045049	H2A1	protein_coding	DOWNSTREAM	MODIFIER
23	31531135	CTA	C	mut/mut	ENSBTAT00000052402	H4	protein_coding	UPSTREAM	MODIFIER
23	31531135	CTA	C	mut/mut	ENSBTAT00000045047	H2B1	protein_coding	UPSTREAM	MODIFIER
23	31531135	CTA	C	mut/mut	ENSBTAT00000047042	H31	protein_coding	UTR_3_PRIME	MODIFIER
23	31531135	CTA	C	mut/mut	ENSBTAT00000002124	A5PK20	protein_coding	UTR_3_PRIME	MODIFIER
23	31637588	GGTT	G	mut/mut	ENSBTAT00000015499	H11	protein_coding	DOWNSTREAM	MODIFIER
23	39164028	C	A	mut/mut	ENSBTAT00000019452	KDM1B	protein_coding	DOWNSTREAM	MODIFIER
23	39164028	C	A	mut/mut	ENSBTAT00000017097	A5PJQ1	protein_coding	UTR_3_PRIME	MODIFIER
23	39473745	C	T	mut/mut	ENSBTAT00000063070	KIF13A	protein_coding	SYNONYMOUS_CODING	LOW	SILENT	taC/taT	Y955
23	39473745	C	T	mut/mut	ENSBTAT00000025590	KIF13A	protein_coding	SYNONYMOUS_CODING	LOW	SILENT	taC/taT	Y955
23	39501489	C	G	mut/mut	ENSBTAT00000063070	KIF13A	protein_coding	NON_SYNONYMOUS_CODING	MODERATE	MISSENSE	Cta/Gta	L1667V
23	39501489	C	G	mut/mut	ENSBTAT00000025590	KIF13A	protein_coding	NON_SYNONYMOUS_CODING	MODERATE	MISSENSE	Cta/Gta	L1715V
23	40589561	C	T	mut/mut	ENSBTAT00000044692	ATXN1	protein_coding	SYNONYMOUS_CODING	LOW	SILENT	caC/caT	H338
23	41163424	A	G	mut/mut	ENSBTAT00000017189	JARID2	protein_coding	DOWNSTREAM	MODIFIER
23	41163424	A	G	mut/mut	ENSBTAT00000057192	DTNBP1	protein_coding	INTRON	MODIFIER
23	41163424	A	G	mut/mut	ENSBTAT00000057192	DTNBP1	protein_coding	SPLICE_SITE_ACCEPTOR	HIGH
23	43056035	GGAGA	G	wt/mut	ENSBTAT00000035406	ENSBTAG00000012039	protein_coding	INTRON	MODIFIER
23	43056035	GGAGA	G	wt/mut	ENSBTAT00000064101	ENSBTAG00000012039	protein_coding	INTRON	MODIFIER
23	43056035	GGAGA	G	wt/mut	ENSBTAT00000035406	ENSBTAG00000012039	protein_coding	SPLICE_SITE_REGION	LOW
23	43056035	GGAGA	G	wt/mut	ENSBTAT00000064101	ENSBTAG00000012039	protein_coding	SPLICE_SITE_REGION	LOW
24	403036	G	A	wt/mut	ENSBTAT00000056324	ENSBTAG00000001317	pseudogene	EXON	MODIFIER
24	683115	C	T	mut/mut	ENSBTAT00000007769	A6QLD7	protein_coding	SYNONYMOUS_CODING	LOW	SILENT	ccG/ccA	P315
24	23747542	G	A	wt/mut	ENSBTAT00000064050	ASXL3	protein_coding	NON_SYNONYMOUS_CODING	MODERATE	MISSENSE	tCg/tTg	S677L
24	39347438	A	T	wt/mut	ENSBTAT00000061281	EPB41L3	protein_coding	INTRON	MODIFIER
24	39347438	A	T	wt/mut	ENSBTAT00000061281	EPB41L3	protein_coding	SPLICE_SITE_REGION	LOW
24	39360411	C	T	wt/mut	ENSBTAT00000061281	EPB41L3	protein_coding	NON_SYNONYMOUS_CODING	MODERATE	MISSENSE	cGc/cAc	R256H
24	43539828	G	A	wt/mut	ENSBTAT00000013969	A5D982	protein_coding	UTR_3_PRIME	MODIFIER
24	43984349	G	A	mut/mut	ENSBTAT00000012049	MC5R	protein_coding	NON_SYNONYMOUS_CODING	MODERATE	MISSENSE	cGg/cAg	R157Q
24	46743136	G	A	wt/mut	ENSBTAT00000020236	LOXHD1	protein_coding	NON_SYNONYMOUS_CODING	MODERATE	MISSENSE	Cgg/Tgg	R671W
24	50785512	G	A	wt/mut	ENSBTAT00000064436	MRO	protein_coding	UTR_3_PRIME	MODIFIER
24	57351041	T	C	wt/mut	ENSBTAT00000025659	F1MKH6	protein_coding	NON_SYNONYMOUS_CODING	MODERATE	MISSENSE	Acc/Gcc	T357A
24	58551162	C	T	wt/mut	ENSBTAT00000046420	ZNF532	protein_coding	UTR_3_PRIME	MODIFIER
24	60352455	C	T	wt/mut	ENSBTAT00000065958	HNRNPH1	protein_coding	SYNONYMOUS_CODING	LOW	SILENT	aaC/aaT	N263
24	61260347	C	A	wt/mut	ENSBTAT00000065014	TNFRSF11A	protein_coding	DOWNSTREAM	MODIFIER
24	61260347	C	A	wt/mut	ENSBTAT00000009960	TNFRSF11A	protein_coding	NON_SYNONYMOUS_CODING	MODERATE	MISSENSE	Cgc/Agc	R399S
24	61763244	C	T	wt/mut	ENSBTAT00000066319	PHLPP1	protein_coding	SYNONYMOUS_CODING	LOW	SILENT	atC/atT	I549
25	1300611	C	T	wt/mut	ENSBTAT00000002865	MAPK8IP3	protein_coding	UPSTREAM	MODIFIER
25	1300611	C	T	wt/mut	ENSBTAT00000002860	Q05B85	protein_coding	UTR_3_PRIME	MODIFIER
25	1300611	C	T	wt/mut	ENSBTAT00000064148	Q05B85	protein_coding	UTR_3_PRIME	MODIFIER
25	1365616	T	A	wt/mut	ENSBTAT00000047326	IGFALS	protein_coding	DOWNSTREAM	MODIFIER
25	1365616	T	A	wt/mut	ENSBTAT00000022029	NUBP2	protein_coding	UTR_3_PRIME	MODIFIER
25	1549591	G	A	wt/mut	ENSBTAT00000001356	ZNF598	protein_coding	DOWNSTREAM	MODIFIER
25	1549591	G	A	wt/mut	ENSBTAT00000011211	SNG3	protein_coding	UTR_3_PRIME	MODIFIER
25	1797243	G	A	wt/mut	ENSBTAT00000051848	bta-mir-940	miRNA	DOWNSTREAM	MODIFIER
25	1797243	G	A	wt/mut	ENSBTAT00000019840	E1BCR1	protein_coding	UTR_3_PRIME	MODIFIER
25	2102810	A	G	wt/mut	ENSBTAT00000001047	KCTD5	protein_coding	NON_SYNONYMOUS_CODING	MODERATE	MISSENSE	aAt/aGt	N4S
25	7786655	A	G	wt/mut	ENSBTAT00000007177	F1N556	protein_coding	SYNONYMOUS_CODING	LOW	SILENT	agT/agC	S239
25	9658136	G	A	wt/mut	ENSBTAT00000027518	CIITA	protein_coding	NON_SYNONYMOUS_CODING	MODERATE	MISSENSE	Gag/Aag	E1069K
25	9658147	C	T	wt/mut	ENSBTAT00000027518	CIITA	protein_coding	SYNONYMOUS_CODING	LOW	SILENT	ccC/ccT	P1072
25	18703776	G	A	wt/mut	ENSBTAT00000008458	REXON	protein_coding	NON_SYNONYMOUS_CODING	MODERATE	MISSENSE	gGg/gAg	G354E
25	18703776	G	A	wt/mut	ENSBTAT00000008458	REXON	protein_coding	SPLICE_SITE_REGION	LOW
25	19823189	A	G	wt/mut	ENSBTAT00000064502	ENSBTAG00000035915	protein_coding	NON_SYNONYMOUS_CODING	MODERATE	MISSENSE	aAc/aGc	N1501S
25	19823189	A	G	wt/mut	ENSBTAT00000050409	ENSBTAG00000035915	protein_coding	NON_SYNONYMOUS_CODING	MODERATE	MISSENSE	aAc/aGc	N1600S
25	21516074	G	A	wt/mut	ENSBTAT00000008398	PALB2	protein_coding	DOWNSTREAM	MODIFIER
25	28780201	T	A	wt/mut	ENSBTAT00000011112	TYW1	protein_coding	NON_SYNONYMOUS_CODING	MODERATE	MISSENSE	aTt/aAt	I659N
25	32370171	C	T	mut/mut	ENSBTAT00000063827	ENSBTAG00000047264	protein_coding	SYNONYMOUS_CODING	LOW	SILENT	ccG/ccA	P517
25	34302364	C	A	wt/mut	ENSBTAT00000002909	FKBP6	protein_coding	NON_SYNONYMOUS_CODING	MODERATE	MISSENSE	aGg/aTg	R300M
25	36065028	G	A	mut/mut	ENSBTAT00000000447	A5D9D7	protein_coding	SYNONYMOUS_CODING	LOW	SILENT	ccG/ccA	P725
25	36198912	G	A	mut/mut	ENSBTAT00000019232	PAI1	protein_coding	UTR_3_PRIME	MODIFIER
25	36369359	G	A	mut/mut	ENSBTAT00000044014	ENSBTAG00000003432	protein_coding	SYNONYMOUS_CODING	LOW	SILENT	gcC/gcT	A2246
25	36384213	C	A	mut/mut	ENSBTAT00000044014	ENSBTAG00000003432	protein_coding	SPLICE_SITE_REGION	LOW
25	36384213	C	A	mut/mut	ENSBTAT00000044014	ENSBTAG00000003432	protein_coding	SYNONYMOUS_CODING	LOW	SILENT	ccG/ccT	P1079
25	36392692	T	C	wt/mut	ENSBTAT00000044014	ENSBTAG00000003432	protein_coding	NON_SYNONYMOUS_CODING	MODERATE	MISSENSE	aAg/aGg	K374R
25	36440333	G	A	mut/mut	ENSBTAT00000020895	GIGYF1	protein_coding	INTRON	MODIFIER
25	36523109	G	A	mut/mut	ENSBTAT00000052893	SAP25	protein_coding	DOWNSTREAM	MODIFIER
25	36523109	G	A	mut/mut	ENSBTAT00000037224	LRCH4	protein_coding	DOWNSTREAM	MODIFIER
25	36523109	G	A	mut/mut	ENSBTAT00000065659	ENSBTAG00000046753	protein_coding	NON_SYNONYMOUS_CODING	MODERATE	MISSENSE	Ccc/Tcc	P24S
25	36749034	GGGAA	G	mut/mut	ENSBTAT00000013879	ENSBTAG00000010496	protein_coding	INTRON	MODIFIER
25	36749034	GGGAA	G	mut/mut	ENSBTAT00000013879	ENSBTAG00000010496	protein_coding	SPLICE_SITE_REGION	LOW
25	36776560	C	G	mut/mut	ENSBTAT00000011679	GPC2	protein_coding	NON_SYNONYMOUS_CODING	MODERATE	MISSENSE	gaC/gaG	D495E
25	36776560	C	G	mut/mut	ENSBTAT00000019991	GAL3ST4	protein_coding	UPSTREAM	MODIFIER
25	36788740	G	A	mut/mut	ENSBTAT00000019991	GAL3ST4	protein_coding	DOWNSTREAM	MODIFIER
25	36788740	G	A	mut/mut	ENSBTAT00000019989	C7orf43	protein_coding	DOWNSTREAM	MODIFIER
25	36788740	G	A	mut/mut	ENSBTAT00000019980	CG059	protein_coding	UTR_3_PRIME	MODIFIER
25	37201113	T	C	wt/mut	ENSBTAT00000007170	Q3T047	protein_coding	NON_SYNONYMOUS_CODING	MODERATE	MISSENSE	aAt/aGt	N280S
25	42405252	C	T	mut/mut	ENSBTAT00000064990	SUN1	protein_coding	NON_SYNONYMOUS_CODING	MODERATE	MISSENSE	aGc/aAc	S116N
25	42405252	C	T	mut/mut	ENSBTAT00000065547	SUN1	protein_coding	NON_SYNONYMOUS_CODING	MODERATE	MISSENSE	aGc/aAc	S132N
26	10229678	C	T	wt/mut	ENSBTAT00000049487	LIPJ	protein_coding	INTRON	MODIFIER
26	10229678	C	T	wt/mut	ENSBTAT00000049487	LIPJ	protein_coding	SPLICE_SITE_REGION	LOW
26	14087598	C	T	wt/mut	ENSBTAT00000012347	E1BF29	protein_coding	UTR_3_PRIME	MODIFIER
26	17189212	G	A	wt/mut	ENSBTAT00000027433	CC2D2B	protein_coding	NON_SYNONYMOUS_CODING	MODERATE	MISSENSE	aGt/aAt	S384N
26	17189212	G	A	wt/mut	ENSBTAT00000027433	CC2D2B	protein_coding	SPLICE_SITE_REGION	LOW
26	18175921	T	G	wt/mut	ENSBTAT00000061296	SLIT1	protein_coding	NON_SYNONYMOUS_CODING	MODERATE	MISSENSE	Aag/Cag	K550Q
26	18786921	G	A	wt/mut	ENSBTAT00000024709	SFRP5	protein_coding	NON_SYNONYMOUS_CODING	MODERATE	MISSENSE	Ccc/Tcc	P143S
26	19345012	C	T	mut/mut	ENSBTAT00000032952	PYROXD2	protein_coding	NON_SYNONYMOUS_CODING	MODERATE	MISSENSE	Gtg/Atg	V182M
26	19345012	C	T	mut/mut	ENSBTAT00000057282	bta-mir-1287	miRNA	UPSTREAM	MODIFIER
26	19361803	C	T	mut/mut	ENSBTAT00000032952	PYROXD2	protein_coding	UPSTREAM	MODIFIER
26	19361803	C	T	mut/mut	ENSBTAT00000019034	HPS1	protein_coding	UTR_3_PRIME	MODIFIER
26	19361803	C	T	mut/mut	ENSBTAT00000056415	HPS1	protein_coding	UTR_3_PRIME	MODIFIER
26	19370931	C	T	mut/mut	ENSBTAT00000019034	HPS1	protein_coding	INTRON	MODIFIER
26	19370931	C	T	mut/mut	ENSBTAT00000056415	HPS1	protein_coding	INTRON	MODIFIER
26	19370931	C	T	mut/mut	ENSBTAT00000019034	HPS1	protein_coding	SPLICE_SITE_REGION	LOW
26	19370931	C	T	mut/mut	ENSBTAT00000056415	HPS1	protein_coding	SPLICE_SITE_REGION	LOW
26	20533979	A	G	wt/mut	ENSBTAT00000064176	COX15	protein_coding	SYNONYMOUS_CODING	LOW	SILENT	aaT/aaC	N406
26	21263423	T	C	wt/mut	ENSBTAT00000000099	SEC31B	protein_coding	SYNONYMOUS_CODING	LOW	SILENT	gcA/gcG	A432
26	21713223	C	T	wt/mut	ENSBTAT00000004268	LZTS2	protein_coding	DOWNSTREAM	MODIFIER
26	21713223	C	T	wt/mut	ENSBTAT00000057263	ENSBTAG00000039834	protein_coding	UPSTREAM	MODIFIER
26	21713223	C	T	wt/mut	ENSBTAT00000032906	Q0IIL8	protein_coding	UTR_3_PRIME	MODIFIER
26	22229155	G	A	wt/mut	ENSBTAT00000004655	DPCD	protein_coding	DOWNSTREAM	MODIFIER
26	22229155	G	A	wt/mut	ENSBTAT00000004657	A6QP14	protein_coding	NON_SYNONYMOUS_CODING	MODERATE	MISSENSE	Cgc/Tgc	R387C
26	22392818	A	G	wt/mut	ENSBTAT00000061850	5S_rRNA	rRNA	DOWNSTREAM	MODIFIER
26	22392818	A	G	wt/mut	ENSBTAT00000021734	MGEA5	protein_coding	SYNONYMOUS_CODING	LOW	SILENT	agT/agC	S855
26	22392818	A	G	wt/mut	ENSBTAT00000021730	Q24M92	protein_coding	UPSTREAM	MODIFIER
26	31134876	A	C	wt/mut	ENSBTAT00000052570	Q0VCQ3	protein_coding	UTR_3_PRIME	MODIFIER
26	34576238	C	T	wt/mut	ENSBTAT00000026896	DCLRE1A	protein_coding	SYNONYMOUS_CODING	LOW	SILENT	acG/acA	T724
26	34629507	C	T	wt/mut	ENSBTAT00000004806	NHLC2	protein_coding	SYNONYMOUS_CODING	LOW	SILENT	ttC/ttT	F427
26	34947688	T	C	wt/mut	ENSBTAT00000009002	TDRD1	protein_coding	SYNONYMOUS_CODING	LOW	SILENT	tgT/tgC	C70
26	39309593	C	T	wt/mut	ENSBTAT00000030962	C10orf46	protein_coding	NON_SYNONYMOUS_CODING	MODERATE	MISSENSE	gGa/gAa	G221E
26	39309593	C	T	wt/mut	ENSBTAT00000064895	C10orf46	protein_coding	NON_SYNONYMOUS_CODING	MODERATE	MISSENSE	gGa/gAa	G26E
26	39597562	T	A	wt/mut	ENSBTAT00000059216	SNORA19	snoRNA	DOWNSTREAM	MODIFIER
26	39597562	T	A	wt/mut	ENSBTAT00000060633	SNORA19	snoRNA	DOWNSTREAM	MODIFIER
26	39597562	T	A	wt/mut	ENSBTAT00000061515	EIF3A	protein_coding	SYNONYMOUS_CODING	LOW	SILENT	ctA/ctT	L688
26	42787381	A	G	wt/mut	ENSBTAT00000015890	DMBT1	protein_coding	NON_SYNONYMOUS_CODING	MODERATE	MISSENSE	Atg/Gtg	M258V
26	45878012	C	T	mut/mut	ENSBTAT00000016524	ADAM12	protein_coding	NON_SYNONYMOUS_CODING	MODERATE	MISSENSE	cGc/cAc	R761H
26	47827384	C	T	wt/mut	ENSBTAT00000003163	Q148I7	protein_coding	NON_SYNONYMOUS_CODING	MODERATE	MISSENSE	aCg/aTg	T335M
27	1339867	C	T	wt/mut	ENSBTAT00000012850	ENSBTAG00000009739	protein_coding	INTRON	MODIFIER
27	1339867	C	T	wt/mut	ENSBTAT00000012850	ENSBTAG00000009739	protein_coding	SPLICE_SITE_REGION	LOW
27	1422123	A	G	wt/mut	ENSBTAT00000012850	ENSBTAG00000009739	protein_coding	SYNONYMOUS_CODING	LOW	SILENT	aaT/aaC	N79
27	5160496	C	G	wt/mut	ENSBTAT00000063120	ENSBTAG00000047421	protein_coding	NON_SYNONYMOUS_CODING	MODERATE	MISSENSE	caC/caG	H5Q
27	12762767	A	G	wt/mut	ENSBTAT00000061514	ENSBTAG00000021133	protein_coding	NON_SYNONYMOUS_CODING	MODERATE	MISSENSE	cAc/cGc	H1183R
27	12799535	G	A	wt/mut	ENSBTAT00000061514	ENSBTAG00000021133	protein_coding	SYNONYMOUS_CODING	LOW	SILENT	gaG/gaA	E2053
27	13767676	T	C	mut/mut	ENSBTAT00000015375	ENPP6	protein_coding	NON_SYNONYMOUS_CODING	MODERATE	MISSENSE	aAc/aGc	N260S
27	30997974	G	A	mut/mut	ENSBTAT00000039849	UNC5D	protein_coding	SYNONYMOUS_CODING	LOW	SILENT	acG/acA	T470
27	34244257	G	A	wt/mut	ENSBTAT00000012382	ENSBTAG00000009406	protein_coding	SYNONYMOUS_CODING	LOW	SILENT	agC/agT	S311
27	34914278	A	C	wt/mut	ENSBTAT00000024910	ENSBTAG00000018713	protein_coding	NON_SYNONYMOUS_CODING	MODERATE	MISSENSE	aTg/aGg	M252R
27	34914725	C	T	wt/mut	ENSBTAT00000024910	ENSBTAG00000018713	protein_coding	NON_SYNONYMOUS_CODING	MODERATE	MISSENSE	Gca/Aca	A104T
27	34914747	C	G	wt/mut	ENSBTAT00000024910	ENSBTAG00000018713	protein_coding	NON_SYNONYMOUS_CODING	MODERATE	MISSENSE	agG/agC	R96S
27	34914748	C	A	wt/mut	ENSBTAT00000024910	ENSBTAG00000018713	protein_coding	NON_SYNONYMOUS_CODING	MODERATE	MISSENSE	aGg/aTg	R96M
27	34914899	A	G	wt/mut	ENSBTAT00000024910	ENSBTAG00000018713	protein_coding	SYNONYMOUS_CODING	LOW	SILENT	Ttg/Ctg	L46
27	35242120	C	T	wt/mut	ENSBTAT00000047349	ZMAT4	protein_coding	UTR_3_PRIME	MODIFIER
27	38863351	C	A	wt/mut	ENSBTAT00000048506	ARY1	protein_coding	UTR_3_PRIME	MODIFIER
28	3360823	CAGAT	C	wt/mut	ENSBTAT00000008030	CA124	protein_coding	UPSTREAM	MODIFIER
28	3360823	CAGAT	C	wt/mut	ENSBTAT00000008028	EXOC8	protein_coding	UTR_3_PRIME	MODIFIER
28	5251077	C	T	wt/mut	ENSBTAT00000001248	SIPA1L2	protein_coding	UTR_3_PRIME	MODIFIER
28	8762717	G	A	mut/mut	ENSBTAT00000009531	NID1	protein_coding	SYNONYMOUS_CODING	LOW	SILENT	ccC/ccT	P750
28	9285566	G	A	mut/mut	ENSBTAT00000065118	Q2KIF9	protein_coding	DOWNSTREAM	MODIFIER
28	9285566	G	A	mut/mut	ENSBTAT00000061542	Q2KIF9	protein_coding	NON_SYNONYMOUS_CODING	MODERATE	MISSENSE	aCa/aTa	T332I
28	19432335	C	A	mut/mut	ENSBTAT00000002067	JMJD1C	protein_coding	NON_SYNONYMOUS_CODING	MODERATE	MISSENSE	aGt/aTt	S1260I
28	35748308	T	C	wt/mut	ENSBTAT00000003773	CL43	protein_coding	UTR_3_PRIME	MODIFIER
28	35852008	T	C	wt/mut	ENSBTAT00000064451	SFTPA	protein_coding	INTRON	MODIFIER
28	35852008	T	C	wt/mut	ENSBTAT00000031298	SFTPA	protein_coding	SYNONYMOUS_CODING	LOW	SILENT	aaA/aaG	K152
28	35852073	C	T	wt/mut	ENSBTAT00000064451	SFTPA	protein_coding	INTRON	MODIFIER
28	35852073	C	T	wt/mut	ENSBTAT00000031298	SFTPA	protein_coding	NON_SYNONYMOUS_CODING	MODERATE	MISSENSE	Gtg/Atg	V131M
28	35853355	G	C	wt/mut	ENSBTAT00000064451	SFTPA	protein_coding	NON_SYNONYMOUS_CODING	MODERATE	MISSENSE	cCa/cGa	P133R
28	35853355	G	C	wt/mut	ENSBTAT00000031298	SFTPA	protein_coding	NON_SYNONYMOUS_CODING	MODERATE	MISSENSE	cCa/cGa	P97R
28	35853355	G	C	wt/mut	ENSBTAT00000031298	SFTPA	protein_coding	SPLICE_SITE_REGION	LOW
28	35853355	G	C	wt/mut	ENSBTAT00000064451	SFTPA	protein_coding	SPLICE_SITE_REGION	LOW
28	41890997	C	T	wt/mut	ENSBTAT00000004563	MMRN2	protein_coding	NON_SYNONYMOUS_CODING	MODERATE	MISSENSE	Gag/Aag	E434K
28	42943056	G	A	wt/mut	ENSBTAT00000007319	ENSBTAG00000005568	protein_coding	NON_SYNONYMOUS_CODING	MODERATE	MISSENSE	Cgg/Tgg	R1227W
29	2039838	G	A	wt/mut	ENSBTAT00000005332	FAT3	protein_coding	NON_SYNONYMOUS_CODING	MODERATE	MISSENSE	gCg/gTg	A3199V
29	5905477	G	A	wt/mut	ENSBTAT00000009723	FOLH1	protein_coding	UTR_3_PRIME	MODIFIER
29	6224642	C	T	wt/mut	ENSBTAT00000024676	NOX4	protein_coding	INTRON	MODIFIER
29	6224642	C	T	wt/mut	ENSBTAT00000024676	NOX4	protein_coding	SPLICE_SITE_REGION	LOW
29	7723741	C	A	wt/mut	ENSBTAT00000049318	DENR	protein_coding	UTR_3_PRIME	MODIFIER
29	12480067	A	T	wt/mut	ENSBTAT00000009837	A6QPA1	protein_coding	NON_SYNONYMOUS_CODING	MODERATE	MISSENSE	gaA/gaT	E188D
29	12571924	C	A	wt/mut	ENSBTAT00000020320	PCF11	protein_coding	NON_SYNONYMOUS_CODING	MODERATE	MISSENSE	Gac/Tac	D444Y
29	26861555	G	A	wt/mut	ENSBTAT00000054017	ENSBTAG00000038590	protein_coding	DOWNSTREAM	MODIFIER
29	26861555	G	A	wt/mut	ENSBTAT00000060210	SNORA71	snoRNA	EXON	MODIFIER
29	26861555	G	A	wt/mut	ENSBTAT00000056752	ENSBTAG00000033511	pseudogene	UPSTREAM	MODIFIER
29	26865275	C	T	wt/mut	ENSBTAT00000060210	SNORA71	snoRNA	DOWNSTREAM	MODIFIER
29	26865275	C	T	wt/mut	ENSBTAT00000054017	ENSBTAG00000038590	protein_coding	DOWNSTREAM	MODIFIER
29	26865275	C	T	wt/mut	ENSBTAT00000056752	ENSBTAG00000033511	pseudogene	EXON	MODIFIER
29	26908774	C	G	wt/mut	ENSBTAT00000066062	ENSBTAG00000048240	protein_coding	SYNONYMOUS_CODING	LOW	SILENT	ccC/ccG	P16
29	26908891	C	A	wt/mut	ENSBTAT00000066062	ENSBTAG00000048240	protein_coding	SYNONYMOUS_CODING	LOW	SILENT	acC/acA	T55
29	26987599	G	A	wt/mut	ENSBTAT00000065111	ENSBTAG00000046459	protein_coding	SYNONYMOUS_CODING	LOW	SILENT	gtC/gtT	V157
29	27002204	G	A	wt/mut	ENSBTAT00000055059	OR10S1	protein_coding	NON_SYNONYMOUS_CODING	MODERATE	MISSENSE	cGc/cAc	R122H
29	27002530	G	A	wt/mut	ENSBTAT00000055059	OR10S1	protein_coding	NON_SYNONYMOUS_CODING	MODERATE	MISSENSE	Gcc/Acc	A231T
29	27016706	T	C	wt/mut	ENSBTAT00000014244	ENSBTAG00000010752	pseudogene	EXON	MODIFIER
29	27016717	A	G	wt/mut	ENSBTAT00000014244	ENSBTAG00000010752	pseudogene	INTRON	MODIFIER
29	27016717	A	G	wt/mut	ENSBTAT00000014244	ENSBTAG00000010752	pseudogene	SPLICE_SITE_ACCEPTOR	HIGH
29	27016717	A	G	wt/mut	ENSBTAT00000014244	ENSBTAG00000010752	pseudogene	SPLICE_SITE_DONOR	HIGH
29	27028868	C	A	wt/mut	ENSBTAT00000064708	ENSBTAG00000048192	protein_coding	DOWNSTREAM	MODIFIER
29	27101185	C	A	wt/mut	ENSBTAT00000065806	ENSBTAG00000047267	protein_coding	SYNONYMOUS_CODING	LOW	SILENT	cgC/cgA	R121
29	27101262	C	T	wt/mut	ENSBTAT00000065806	ENSBTAG00000047267	protein_coding	NON_SYNONYMOUS_CODING	MODERATE	MISSENSE	aCg/aTg	T147M
29	27235702	A	G	wt/mut	ENSBTAT00000064645	ENSBTAG00000048043	protein_coding	NON_SYNONYMOUS_CODING	MODERATE	MISSENSE	Act/Gct	T269A
29	27235702	A	G	wt/mut	ENSBTAT00000051816	ENSBTAG00000037316	miRNA	UPSTREAM	MODIFIER
29	27572981	C	T	wt/mut	ENSBTAT00000047640	TMEM225	protein_coding	SYNONYMOUS_CODING	LOW	SILENT	ccG/ccA	P49
29	27904382	C	T	wt/mut	ENSBTAT00000063948	ENSBTAG00000047020	protein_coding	SYNONYMOUS_CODING	LOW	SILENT	tcC/tcT	S188
29	27904510	T	C	wt/mut	ENSBTAT00000063948	ENSBTAG00000047020	protein_coding	NON_SYNONYMOUS_CODING	MODERATE	MISSENSE	aTg/aCg	M231T
29	27939562	G	A	wt/mut	ENSBTAT00000063965	OR8D2	protein_coding	NON_SYNONYMOUS_CODING	MODERATE	MISSENSE	gCg/gTg	A218V
29	28330650	A	G	wt/mut	ENSBTAT00000047612	ENSBTAG00000033477	protein_coding	NON_SYNONYMOUS_CODING	MODERATE	MISSENSE	Att/Gtt	I230V
29	28880457	C	T	wt/mut	ENSBTAT00000022208	SPX2	protein_coding	INTRON	MODIFIER
29	28880457	C	T	wt/mut	ENSBTAT00000022208	SPX2	protein_coding	SPLICE_SITE_REGION	LOW
29	39635712	G	A	wt/mut	ENSBTAT00000025601	A7MBA4	protein_coding	SYNONYMOUS_CODING	LOW	SILENT	gcC/gcT	A11
29	39840699	C	T	wt/mut	ENSBTAT00000012646	ENSBTAG00000048190	protein_coding	SYNONYMOUS_CODING	LOW	SILENT	ccG/ccA	P88
29	39840699	C	T	wt/mut	ENSBTAT00000057078	ENSBTAG00000048190	protein_coding	UTR_5_PRIME	MODIFIER
29	41894026	A	G	wt/mut	ENSBTAT00000030071	Q08DL0	protein_coding	NON_SYNONYMOUS_CODING	MODERATE	MISSENSE	aAt/aGt	N212S
29	41894026	A	G	wt/mut	ENSBTAT00000017614	Q08DL0	protein_coding	NON_SYNONYMOUS_CODING	MODERATE	MISSENSE	aAt/aGt	N294S
29	42073895	G	A	wt/mut	ENSBTAT00000065124	ENSBTAG00000000518	protein_coding	NON_SYNONYMOUS_CODING	MODERATE	MISSENSE	tGt/tAt	C302Y
29	42073895	G	A	wt/mut	ENSBTAT00000000676	ENSBTAG00000000518	protein_coding	NON_SYNONYMOUS_CODING	MODERATE	MISSENSE	tGt/tAt	C348Y
29	44760436	G	A	wt/mut	ENSBTAT00000045202	BAF	protein_coding	INTRON	MODIFIER
29	44760436	G	A	wt/mut	ENSBTAT00000045202	BAF	protein_coding	SPLICE_SITE_REGION	LOW
29	44760436	G	A	wt/mut	ENSBTAT00000026889	EIF1A	protein_coding	UPSTREAM	MODIFIER
29	45056369	C	T	wt/mut	ENSBTAT00000015948	A4UQU7	protein_coding	UTR_3_PRIME	MODIFIER
29	45057684	T	C	wt/mut	ENSBTAT00000015948	A4UQU7	protein_coding	SYNONYMOUS_CODING	LOW	SILENT	gaA/gaG	E356
29	45111821	C	T	wt/mut	ENSBTAT00000019870	NPAS4	protein_coding	NON_SYNONYMOUS_CODING	MODERATE	MISSENSE	Cgt/Tgt	R222C
29	45127429	C	T	wt/mut	ENSBTAT00000019979	RM11	protein_coding	SYNONYMOUS_CODING	LOW	SILENT	ctG/ctA	L173
29	45129170	A	T	wt/mut	ENSBTAT00000019979	RM11	protein_coding	NON_SYNONYMOUS_CODING	MODERATE	MISSENSE	tTt/tAt	F78Y
29	45177751	C	T	wt/mut	ENSBTAT00000026834	DPP3	protein_coding	INTRON	MODIFIER
29	45177751	C	T	wt/mut	ENSBTAT00000026834	DPP3	protein_coding	SPLICE_SITE_REGION	LOW
29	45188740	C	T	wt/mut	ENSBTAT00000026834	DPP3	protein_coding	INTRON	MODIFIER
29	45188740	C	T	wt/mut	ENSBTAT00000026834	DPP3	protein_coding	SPLICE_SITE_REGION	LOW
29	45198393	G	A	wt/mut	ENSBTAT00000026834	DPP3	protein_coding	SYNONYMOUS_CODING	LOW	SILENT	tcG/tcA	S692
29	45198393	G	A	wt/mut	ENSBTAT00000026844	ENSBTAG00000020147	protein_coding	UPSTREAM	MODIFIER
29	45207645	C	T	wt/mut	ENSBTAT00000026844	ENSBTAG00000020147	protein_coding	NON_SYNONYMOUS_CODING	MODERATE	MISSENSE	gCc/gTc	A249V
29	45238633	C	A	wt/mut	ENSBTAT00000014587	Q0VCU3	protein_coding	DOWNSTREAM	MODIFIER
29	45238633	C	A	wt/mut	ENSBTAT00000030030	ENSBTAG00000022244	protein_coding	SYNONYMOUS_CODING	LOW	SILENT	cgC/cgA	R464
29	45974161	A	G	wt/mut	ENSBTAT00000012092	RPS6KB2	protein_coding	DOWNSTREAM	MODIFIER
29	45974161	A	G	wt/mut	ENSBTAT00000006281	Q58CZ1	protein_coding	DOWNSTREAM	MODIFIER
29	45974161	A	G	wt/mut	ENSBTAT00000029972	Q58CZ1	protein_coding	DOWNSTREAM	MODIFIER
29	45974161	A	G	wt/mut	ENSBTAT00000006279	Q1RMJ1	protein_coding	INTRON	MODIFIER
29	46655844	G	C	wt/mut	ENSBTAT00000012612	A7Z051	protein_coding	NON_SYNONYMOUS_CODING	MODERATE	MISSENSE	aaG/aaC	K145N
29	50062980	C	T	wt/mut	ENSBTAT00000050888	bta-mir-483	miRNA	DOWNSTREAM	MODIFIER
29	50062980	C	T	wt/mut	ENSBTAT00000044139	IGF2	protein_coding	DOWNSTREAM	MODIFIER
29	50062980	C	T	wt/mut	ENSBTAT00000017372	IGF2	protein_coding	UTR_3_PRIME	MODIFIER
29	50774124	C	G	wt/mut	ENSBTAT00000026157	PIDD	protein_coding	NON_SYNONYMOUS_CODING	MODERATE	MISSENSE	cCg/cGg	P36R
29	50774124	C	G	wt/mut	ENSBTAT00000002326	RLA2	protein_coding	UPSTREAM	MODIFIER
29	50774124	C	G	wt/mut	ENSBTAT00000060159	SNORA52	snoRNA	UPSTREAM	MODIFIER
29	50775661	C	T	wt/mut	ENSBTAT00000026157	PIDD	protein_coding	SYNONYMOUS_CODING	LOW	SILENT	ttC/ttT	F290
29	50775661	C	T	wt/mut	ENSBTAT00000002326	RLA2	protein_coding	UPSTREAM	MODIFIER
29	50779215	C	T	wt/mut	ENSBTAT00000026157	PIDD	protein_coding	UTR_3_PRIME	MODIFIER
29	50838778	C	T	wt/mut	ENSBTAT00000001623	Q08DC9	protein_coding	UPSTREAM	MODIFIER
29	50838778	C	T	wt/mut	ENSBTAT00000001624	GHC1	protein_coding	UTR_3_PRIME	MODIFIER
29	51037293	G	C	mut/mut	ENSBTAT00000011892	TMM80	protein_coding	DOWNSTREAM	MODIFIER
29	51037293	G	C	mut/mut	ENSBTAT00000064081	C11orf35	protein_coding	NON_SYNONYMOUS_CODING	MODERATE	MISSENSE	cGt/cCt	R147P
29	51319539	C	T	mut/mut	ENSBTAT00000034550	B4GALNT4	protein_coding	INTRON	MODIFIER
29	51319539	C	T	mut/mut	ENSBTAT00000010835	TOLIP	protein_coding	UTR_5_PRIME	MODIFIER
X	1976415	C	T	wt/mut	ENSBTAT00000000639	KLH13	protein_coding	UTR_3_PRIME	MODIFIER
X	4873776	A	C	wt/mut	ENSBTAT00000065411	Q3SZJ7	protein_coding	INTRON	MODIFIER
X	4873776	A	C	wt/mut	ENSBTAT00000049397	Q3SZJ7	protein_coding	UTR_3_PRIME	MODIFIER
X	50911922	G	A	wt/mut	ENSBTAT00000063874	TSN6	protein_coding	UTR_3_PRIME	MODIFIER
X	53583553	A	C	wt/mut	ENSBTAT00000065336	Q3SYR0	protein_coding	NON_SYNONYMOUS_CODING	MODERATE	MISSENSE	Ttt/Gtt	F306V
X	53891834	C	T	wt/mut	ENSBTAT00000065264	ENSBTAG00000046210	protein_coding	NON_SYNONYMOUS_CODING	MODERATE	MISSENSE	Ggt/Agt	G242S
X	55945638	G	C	wt/mut	ENSBTAT00000040359	ENSBTAG00000027978	protein_coding	NON_SYNONYMOUS_CODING	MODERATE	MISSENSE	atG/atC	M84I
X	91546174	C	A	wt/mut	ENSBTAT00000030064	KC1B	protein_coding	UTR_5_PRIME	MODIFIER
X	95553004	C	T	wt/mut	ENSBTAT00000060229	SNORA11	snoRNA	DOWNSTREAM	MODIFIER
X	95553004	C	T	wt/mut	ENSBTAT00000063805	LOC100125231	protein_coding	SYNONYMOUS_CODING	LOW	SILENT	ctC/ctT	L657
X	97445821	G	A	wt/mut	ENSBTAT00000004772	GNL3L	protein_coding	NON_SYNONYMOUS_CODING	MODERATE	MISSENSE	cGg/cAg	R154Q
X	142049914	C	T	wt/mut	ENSBTAT00000030541	MSL3	protein_coding	SYNONYMOUS_CODING	LOW	SILENT	ccG/ccA	P341
X	146052313	C	T	wt/mut	ENSBTAT00000021067	PNPLA4	protein_coding	SYNONYMOUS_CODING	LOW	SILENT	caC/caT	H3
